# Supplementary material for: Phenome-Wide Association Study (PheWAS) for Detection of Pleiotropy within the Population Architecture using Genomics and Epidemiology (PAGE) Network
Source: PLoS Genet. 2013 Jan 31;9(1):e1003087. doi: 10.1371/journal.pgen.1003087 (PMC3561060; doi:10.1371/journal.pgen.1003087)
Supplement: Table S1 — The list of all SNPs available for two or more sites in this study, arranged by previously associated phenotypes. (XLSX) [file pgen.1003087.s001.xlsx]

## Sheet: SNPS_ACROSS_STUDIES_2ormore
SNPs	Phenotype focus for PAGE replication work	Other Previously Associated Phenotypes	PubMed ID References (NHGRI GWAS Catalog, Johnson et all 2009, or PubMed)	ARIC	CHS	WHI	EAGLE	MEC	Number Studies Present	GENE
rs6548238	Body Mass Index		19079261	X	X	X	X	X	5	TMEM18
rs17782313	Body Mass Index		19151714, 18454148, 19079261	X	X	X	X	X	5	MC4R
rs10938397	Body Mass Index		19164386, 19910641, 19910938, 20061430, 20816195, 20843981	X	X	X	X	X	5	GNPDA2
rs11084753	Body Mass Index		19910641, 19910938	X	X	X	X	X	5	KCTD15
rs7498665	Body Mass Index		17228025, 19164386, 19910938, 20386550, 20725061	X		X	X	X	4	SH2B1
rs10838738	Body Mass Index		19910641, 19910938	X		X		X	3	MTCH2
rs2815752	Body Mass Index		19079261	X		X		X	3	NEGR1
rs9939609	Body Mass Index	Type 2 diabetes	19396169, 17554300, 17434869, 17463249, 18159244, 19079261, 17658951	X	X				2	FTO
rs3751812	Body Mass Index		17658951			X	X		2	FTO
rs2228145	C-reactive Protein		20811626, 20661738, 20551110, 20197062, 20186139, 20031590, 20031577, 19967057, 19926672, 19713205, 19671870, 19567438, 19503017, 19356949, 19280716, 19249341, 19124510, 18853133, 18852330, 18852197, 18781131, 18439548, 17984249, 17898129, 17671508, 17357077	X	X		X		3	IL6R
rs1800795	C-reactive Protein		15820616, 16544245, 16644865, 17003362, 17416766, 17623760, 17694420, 17916900, 17996468, 18041006, 18239642, 18257935, 18276608, 18321738, 18449426, 18458677, 18752089, 18992263, 19056105, 19106168, 19140096, 19267250, 19280716, 19330901, 19377912, 19387461, 19435922, 19452524, 19542902, 19592000, 19671870, 19833146, 19853505, 19876004, 20043205, 20044998, 20132806, 20149313, 20175976, 20176930,…	X			X		2	IL6
rs780094	C-reactive Protein,T2D, glucose levels	Hypertriglyceridemia, uric acid concentrations	18008060, 18596051, 18678614, 19073768, 19241058, 19656773, 19861489, 19890391, 19937311, 20352598, 20574426, 20625834, 20628598, 20661421, 20693352, 20839289	X			X	X	3	GCKR,GCKR
rs1333049	Coronary Artery Disease	Type 2 Diabetes, Hypertension	17554300, 17634449	X	X	X	X		4	CDKN2A,CDKN2B
rs599839	Coronary Artery Disease	LDL cholesterol, Total cholesterol	18262040, 18193043, 18179892, 17634449, 18193044	X	X	X		X	4	CELSR2,PSRC1
rs2144300	Coronary Heart Disease	HDL cholesterol,Triglycerides	18193043	X	X	X	X	X	5	GALNT2
rs7412	Coronary Vascular Disease,lipids		16603077, 17658295, 18034366, 19262956, 19377787, 19541455, 19667110, 20031563, 20031582, 20406466, 20429872, 20663622, 20832063, 20847432			X	X		2	APOE
rs16890979	Gout	Serum urate, Serum uric acid	18759275, 18834626, 19877038	X	X				2	SLC2A9
rs2231142	Gout	Serum urate, Serum uric acid	18834626, 19503597	X			X		2	ABCG2
rs174547	HDL Cholesterol	Triglycerides, Total cholesterol, LDL cholesterol	20037589, 19060906	X	X	X	X	X	5	FADS1, FADS2, FADS3
rs2156552	HDL Cholesterol		18193044, 18193043	X	X	X	X	X	5	LIPG
rs2197089	HDL Cholesterol	Triglyceride levels	18193043	X	X	X	X	X	5	LPL
rs28927680	HDL Cholesterol	Triglycerides, Triglyceride/HDL ratio	17463246, 18193044	X	X	X	X	X	5	APOA1,APOC3,APOA4,APOA5,ZNF259,B
rs328	HDL Cholesterol	Triglycerides	18193044, 18193046, 17463246	X	X	X	X	X	5	LPL
rs3890182	HDL Cholesterol		19773416	X	X	X	X	X	5	ABCA1
rs6586891	HDL Cholesterol	Type 2 diabetes	17463246, 18193043	X	X	X	X	X	5	LPL
rs2271293	HDL Cholesterol		19060906, 19060911	X		X	X	X	4	LCAT
rs2338104	HDL Cholesterol		20385826, 20160193, 19951432,19060911, 19060910,19060906,19041386, 18852197,18193043	X	X		X	X	4	MMAB/MVK
rs3135506	HDL Cholesterol	Triglyceride levels	18596051, 18660489, 19018513, 19057464, 19629056, 19910639, 20395964, 20406163, 20429872	X	X		X	X	4	APOA1/C3/A4/A5
rs3764261	HDL Cholesterol	LDL cholesterol, Waist circumference	18193043, 18454146, 19060910, 19359809	X		X	X	X	4	CETP
rs7679	HDL Cholesterol		20385826, 20160193, 19951432,19060906	X	X		X	X	4	PLTP
rs9989419	HDL Cholesterol	ApoAI, Type 2 Diabetes	18193043, 18179892, 20031538, 17463246	X	X	X		X	4	CETP
rs1800961	HDL Cholesterol	Type 2 Diabetes	18660489, 19748811	X			X	X	3	HNF4A
rs2967605	HDL Cholesterol		19060906	X	X			X	3	ANGPTL4
rs4149268	HDL Cholesterol		19802338, 19606474, 19435741, 19185284, 19060910, 19041386, 18852197, 18193043			X	X	X	3	ABCA1
rs471364	HDL Cholesterol		20385826, 19951432, 19060906	X			X	X	3	TTC39B
rs12596776	HDL Cholesterol		20370913				X	X	2	CETP
rs1566439	HDL Cholesterol		18078817				X	X	2	CETP
rs964184	HDL Cholesterol, lipids	Triglycerides, Triglyceride levels	19060906, 18193043			X	X		2	APOA1, APOC3, APOA4, APOA5
rs4821480	Kidney		19567477, 20124285	X	X				2	MYH9
rs11206510	LDL Cholesterol		20576952, 20699424	X	X	X	X	X	5	PCSK9
rs12654264	LDL Cholesterol	Total cholesterol	18193044	X	X	X	X	X	5	HMGCR
rs16996148	LDL Cholesterol	Triglycerides	18193043, 18193044	X	X	X	X	X	5	NCAN,CILP2
rs562338	LDL Cholesterol	Total cholesterol, Type 2 Diabetes	17463246, 18193043, 18262040, 18179892	X	X	X	X	X	5	APOB
rs6511720	LDL Cholesterol		19060906, 18193043, 18193044	X	X	X	X	X	5	LDLR
rs6544713	LDL Cholesterol		19060906	X	X	X	X	X	5	ABCG8
rs1501908	LDL Cholesterol		19060906	X	X		X	X	4	TIMD4, HAVCR1
rs646776	LDL Cholesterol	Myocardial infarction (early onset)	19060911, 19198609, 18193044, 18262040, 19060910	X		X	X	X	4	CELSR2,PSRC1,SORT1
rs693	LDL Cholesterol	Triglycerides, Total cholesterol, ApoB	18193044, 18193043, 19060910, 17463246, 19060911, 18262040	X		X	X	X	4	APOB
rs2650000	LDL Cholesterol		19951432, 19474294, 19060910, 19060906, 18439548	X			X	X	3	HNF1A
rs754523	LDL Cholesterol		18193043	X		X		X	3	APOB
rs2228671	LDL Cholesterol		18714375, 20810930				X	X	2	LDLR
rs6102059	LDL Cholesterol		19060906				X	X	2	MAFB
rs11591147	LDL Cholesterol, lipids		18193044	X	X	X	X		4	PCSK9
rs4420638	LDL Cholesterol, lipids	Alzheimer's disease, Coronary Artery Disease, C-reactive protein, Sporadic late onset Alzheimer's disease, ApoB, Triglycerides, Total cholesterol	18193044, 17474819, 17463246, 18262040, 18193043, 18802019, 18179892, 17975299, 19060906, 17998437, 19197348, 17554300, 19567438	X	X	X	X		4	APOE, APOC1, APOC4, APOC2
rs2383208	Myocardial infarction	Glioma, Type 2 diabetes	20386740, 19578366, 19463184, 19401414, 19096518, 18852197, 18426861, 18224336	X		X	X	X	4	CDKN2A/CDKN2B
rs10757278	Myocardial infarction		17478679	X	X	X			3	CDKN2A,CDKN2B
rs2383207	Myocardial infarction		17478679	X		X			2	CDKN2A,CDKN2B
rs8050136	Obesity	Type 2 diabetes	17554300, 19079260, 17463249, 17463248, 18372903, 18159244, 19056611, 17658951	X		X		X	3	FTO
rs17145738	Triglycerides	Bipolar disorder	18193043, 18193044	X	X	X	X	X	5	BCL7B,TBL2,MLXIPL
rs4775041	Triglycerides	Serum metabolites, HDL cholesterol	18193043, 17463246, 19043545	X	X	X		X	4	LIPC
rs1260326	Triglycerides, lipids	Type 2 diabetes, insulin levels, protein C	18556336, 18678614, 18853134, 19526250, 19651812, 19847674, 20081857, 20352598, 20570915, 20802025			X	X		2	GCKR,GCKR
rs1748195	Triglycerides, lipids		18193043			X	X		2	ANGPTL3
rs2954029	Triglycerides, lipids		20160193, 19656773, 19060906			X	X		2	TRIB1,TRIB1
rs10923931	Type 2 Diabetes	Type I Diabetes	18372903	X	X	X	X	X	5	NOTCH2
rs1801282	Type 2 Diabetes	Psoriatic arthritis, BMI, Breast Cancer, Inflammation, Coronary Artery Disease, Obesity, Bone Density, Alzheimer's, Cancer	16713673, 16783862, 17094261, 17187763, 17348446, 17355643, 17903298, 18091023, 18160840, 18162508, 18280041, 18959602, 18972257, 18996470, 19002430, 19178525, 19228871, 19324937, 19455305, 19543210, 19634985, 19644638, 19660836, 19720797, 19733160, 19745552, 19846176, 20043145, 20079163, 20179158, 20424228, 20580778, 20596649	X	X	X	X	X	5	PPARG
rs4607103	Type 2 Diabetes		18372903	X	X	X	X	X	5	ADAMTS9
rs864745	Type 2 Diabetes	Prostate Cancer	18567820, 18714373, 19455301, 19741467, 19789630, 20018066, 20406958, 20927120	X	X	X	X	X	5	JAZF1
rs10010131	Type 2 Diabetes		18040659, 18060660, 18853134, 18984664, 19330314, 20028947, 20361036, 20802253	X	X	X		X	4	WFS1
rs12779790	Type 2 Diabetes		18567820, 18714373, 19247373, 19455301, 19741467, 19789630	X	X	X		X	4	CDC123/CAMK1D
rs13266634	Type 2 Diabetes		17786204, 17928989, 17971426, 18162508, 18162509, 18210030, 18264689, 18324385, 18400535, 18437351, 18548167, 18598350, 18628523, 18633108, 18850084, 18991055, 19002430, 19033397, 19096518, 19108828, 19172244, 19258437, 19542200, 19590848, 19655390, 19741166, 19741467, 20138556, 20167458, 20351753, 20424228, 20509872, 20550665, 20554072, 20802253, 20809084, 20836749, 20839289	X		X	X	X	4	SLC30A8
rs4402960	Type 2 Diabetes		17463249, 17463248, 17463246, 18372903, 19401414	X	X	X		X	4	IGF2BP2
rs5219	Type 2 Diabetes		17463248, 17463246, 19056611	X	X	X		X	4	KCNJ11
rs7578597	Type 2 Diabetes		18567820, 18714373, 19670153, 19741467, 19789630, 19862325	X		X	X	X	4	THADA
rs7903146	Type 2 Diabetes		19734900, 17668382, 17463246, 17463248, 18372903, 17293876, 17460697, 19056611, 19401414	X		X	X	X	4	TCF7L2
rs7961581	Type 2 Diabetes		18372903	X	X		X	X	4	TSPAN8/LGR5
rs10811661	Type 2 Diabetes	Myocardial Infarction, Arterial Diseases	17827400, 17928989, 18162508, 18176561, 18264689, 18368387, 18437351, 18461161, 18477659, 18598350, 18633108, 18991055, 19002430, 19019192, 19033397, 19258437, 19324937, 19463184, 19741467, 20018066, 20043145, 20161779, 20403154, 20424228, 20509872, 20802253	X	X	X			3	CDKN2A/CDKN2B
rs1111875	Type 2 Diabetes		19401414, 17293876, 17463249, 17463248, 17463246, 17460697	X		X		X	3	HHEX
rs10946398	Type 2 Diabetes		19741467, 20161779, 20424228, 20509872, 20550665, 20568056	X	X				2	CDKAL1
rs2074196	Type 2 Diabetes		19308350, 19556355, 19850681, 20606385				X	X	2	KCNQ1
rs2237895	Type 2 Diabetes	Asthma, Cardiac Contractions, Lipid Metabolism	18711366, 19308350, 9366866, 19448982, 9516902, 19556355, 9575309, 19584308, 20174558, 20701788				X	X	2	KCNQ1
rs4712523	Type 2 Diabetes		19401414, 19096518, 19008344, 18852197, 18426861			X	X		2	CDKAL1
rs5215	Type 2 Diabetes		16733889, 19002430, 20043145, 20802253	X		X			2	KCNJ11
rs7901695	Type 2 Diabetes		17554300, 17463249, 17463246, 17668382	X		X			2	TCF7L2
