# Supplementary material for: Phenome-Wide Association Study (PheWAS) for Detection of Pleiotropy within the Population Architecture using Genomics and Epidemiology (PAGE) Network
Source: PLoS Genet. 2013 Jan 31;9(1):e1003087. doi: 10.1371/journal.pgen.1003087 (PMC3561060; doi:10.1371/journal.pgen.1003087)
Supplement: Table S2 — A list of the study level phenotypes, the study from which the phenotype is available, and the phenotype-class for each phenotype that overlapped with another study. (XLSX) [file pgen.1003087.s002.xlsx]

## Sheet: Phenotype_Classes_Expanded
phenotype-class	Study	Study Phenotype	Notes
Albumin	ARIC	CHMA13: ALBUMIN (GM-DL)	Circulating Albumin
Albumin	CHS	ALB44: ALBUMIN (G/DL)	Circulating Albumin
Albumin	EAGLE	AMP: Serum albumin (g/dL)
Albumin	EAGLE	AMP: Serum albumin
Albumin	EAGLE	AMPSI: Serum albumin: SI (g/L)
Allergy	ARIC	MHQA2A: EVER TOLD HAD HAY FEVER
Allergy	ARIC	MHQA2B: STILL HAVE HAY FEVER
Allergy	EAGLE	ALPALTFL: Alternaria - flare length (mm)	Allergy scratch test measurement
Allergy	EAGLE	ALPALTFW: Alternaria - flare width (mm)	Allergy scratch test measurement
Allergy	EAGLE	ALPALTWL: Alternaria - wheal length (mm)	Allergy scratch test measurement
Allergy	EAGLE	ALPALTWW: Alternaria - wheal width (mm)	Allergy scratch test measurement
Allergy	EAGLE	ALPBERFL: Bermuda grass - flare length (mm)	Allergy scratch test measurement
Allergy	EAGLE	ALPBERFW: Bermuda grass - flare width (mm)	Allergy scratch test measurement
Allergy	EAGLE	ALPBERWL: Bermuda grass - wheal length (mm)	Allergy scratch test measurement
Allergy	EAGLE	ALPBERWW: Bermuda grass - wheal width (mm)	Allergy scratch test measurement
Allergy	EAGLE	ALPCATFL: Cat - flare length (mm)	Allergy scratch test measurement
Allergy	EAGLE	ALPCATFW: Cat - flare width (mm)	Allergy scratch test measurement
Allergy	EAGLE	ALPCATWL: wheal length	Allergy scratch test measurement
Allergy	EAGLE	ALPCATWL: Cat - wheal length (mm)	Allergy scratch test measurement
Allergy	EAGLE	ALPCATWW: wheal width	Allergy scratch test measurement
Allergy	EAGLE	ALPCATWW: Cat - wheal width (mm)	Allergy scratch test measurement
Allergy	EAGLE	ALPCOCFL: flare length	Allergy scratch test measurement
Allergy	EAGLE	ALPCOCFL: German cockroach - flare length (mm)	Allergy scratch test measurement
Allergy	EAGLE	ALPCOCFW: flare width	Allergy scratch test measurement
Allergy	EAGLE	ALPCOCFW: German cockroach - flare width (mm)	Allergy scratch test measurement
Allergy	EAGLE	ALPCOCWL: wheal length	Allergy scratch test measurement
Allergy	EAGLE	ALPCOCWL: German cockroach - wheal length (mm)	Allergy scratch test measurement
Allergy	EAGLE	ALPCOCWW: wheal width	Allergy scratch test measurement
Allergy	EAGLE	ALPCOCWW: German cockroach - wheal width (mm)	Allergy scratch test measurement
Allergy	EAGLE	ALPMITFL: flare length	Allergy scratch test measurement
Allergy	EAGLE	ALPMITFL: Mite - flare length (mm)	Allergy scratch test measurement
Allergy	EAGLE	ALPMITFW: flare width	Allergy scratch test measurement
Allergy	EAGLE	ALPMITFW: Mite - flare width (mm)	Allergy scratch test measurement
Allergy	EAGLE	ALPMITWL: wheal length	Allergy scratch test measurement
Allergy	EAGLE	ALPMITWL: Mite - wheal length (mm)	Allergy scratch test measurement
Allergy	EAGLE	ALPMITWW: wheal width	Allergy scratch test measurement
Allergy	EAGLE	ALPMITWW: Mite - wheal width (mm)	Allergy scratch test measurement
Allergy	EAGLE	ALPNEGFL: flare length	Allergy scratch test measurement
Allergy	EAGLE	ALPNEGFL: Negative control - flare length (mm)	Allergy scratch test measurement
Allergy	EAGLE	ALPNEGFW: flare width	Allergy scratch test measurement
Allergy	EAGLE	ALPNEGFW: Negative control - flare width (mm)	Allergy scratch test measurement
Allergy	EAGLE	ALPNEGWL: wheal length	Allergy scratch test measurement
Allergy	EAGLE	ALPNEGWL: Negative control - wheal length (mm)	Allergy scratch test measurement
Allergy	EAGLE	ALPNEGWW: wheal width	Allergy scratch test measurement
Allergy	EAGLE	ALPNEGWW: Negative control - wheal width (mm)	Allergy scratch test measurement
Allergy	EAGLE	ALPPEAFL: flare length	Allergy scratch test measurement
Allergy	EAGLE	ALPPEAFL: Peanut - flare length (mm)	Allergy scratch test measurement
Allergy	EAGLE	ALPPEAFW: flare width	Allergy scratch test measurement
Allergy	EAGLE	ALPPEAFW: Peanut - flare width (mm)	Allergy scratch test measurement
Allergy	EAGLE	ALPPEAWL: wheal length	Allergy scratch test measurement
Allergy	EAGLE	ALPPEAWL: Peanut - wheal length (mm)	Allergy scratch test measurement
Allergy	EAGLE	ALPPEAWW: wheal width	Allergy scratch test measurement
Allergy	EAGLE	ALPPEAWW: Peanut - wheal width (mm)	Allergy scratch test measurement
Allergy	EAGLE	ALPPSCFL: Positive control - flare length (mm)	Allergy scratch test measurement
Allergy	EAGLE	ALPPSCFW: Positive control - flare width (mm)	Allergy scratch test measurement
Allergy	EAGLE	ALPPSCWL: Positive control - wheal length (mm)	Allergy scratch test measurement
Allergy	EAGLE	ALPPSCWW: Positive control - wheal width (mm)	Allergy scratch test measurement
Allergy	EAGLE	ALPRAGFL: flare length	Allergy scratch test measurement
Allergy	EAGLE	ALPRAGFL: Ragweed - flare length (mm)	Allergy scratch test measurement
Allergy	EAGLE	ALPRAGFW: flare width	Allergy scratch test measurement
Allergy	EAGLE	ALPRAGFW: Ragweed - flare width (mm)	Allergy scratch test measurement
Allergy	EAGLE	ALPRAGWL: wheal length	Allergy scratch test measurement
Allergy	EAGLE	ALPRAGWL: Ragweed - wheal length (mm)	Allergy scratch test measurement
Allergy	EAGLE	ALPRAGWW: wheal width	Allergy scratch test measurement
Allergy	EAGLE	ALPRAGWW: Ragweed - wheal width (mm)	Allergy scratch test measurement
Allergy	EAGLE	ALPRYEFL: flare length	Allergy scratch test measurement
Allergy	EAGLE	ALPRYEFL: Rye grass - flare length (mm)	Allergy scratch test measurement
Allergy	EAGLE	ALPRYEFW: flare width	Allergy scratch test measurement
Allergy	EAGLE	ALPRYEFW: Rye grass - flare width (mm)	Allergy scratch test measurement
Allergy	EAGLE	ALPRYEWL: wheal length	Allergy scratch test measurement
Allergy	EAGLE	ALPRYEWL: Rye grass - wheal length (mm)	Allergy scratch test measurement
Allergy	EAGLE	ALPRYEWW: wheal width	Allergy scratch test measurement
Allergy	EAGLE	ALPRYEWW: Rye grass - wheal width (mm)	Allergy scratch test measurement
Allergy	EAGLE	ALPTHIFL: flare length	Allergy scratch test measurement
Allergy	EAGLE	ALPTHIFL: Russian thistle - flare length (mm)	Allergy scratch test measurement
Allergy	EAGLE	ALPTHIFW: flare width	Allergy scratch test measurement
Allergy	EAGLE	ALPTHIFW: Russian thistle - flare width (mm)	Allergy scratch test measurement
Allergy	EAGLE	ALPTHIWL: wheal length	Allergy scratch test measurement
Allergy	EAGLE	ALPTHIWL: Russian thistle - wheal length (mm)	Allergy scratch test measurement
Allergy	EAGLE	ALPTHIWW: wheal width	Allergy scratch test measurement
Allergy	EAGLE	ALPTHIWW: Russian thistle - wheal width (mm)	Allergy scratch test measurement
Allergy	EAGLE	ALPWHIFL: White oak - flare length (mm)	Allergy scratch test measurement
Allergy	EAGLE	ALPWHIFL: flare length	Allergy scratch test measurement
Allergy	EAGLE	ALPWHIFW: White oak - flare width (mm)	Allergy scratch test measurement
Allergy	EAGLE	ALPWHIFW: flare width	Allergy scratch test measurement
Allergy	EAGLE	ALPWHIWL: wheal length	Allergy scratch test measurement
Allergy	EAGLE	ALPWHIWL: White oak - wheal length (mm)	Allergy scratch test measurement
Allergy	EAGLE	ALPWHIWW: wheal width	Allergy scratch test measurement
Allergy	EAGLE	ALPWHIWW: White oak - wheal width (mm)	Allergy scratch test measurement
Allergy	MEC	asthma: History of Asthma, Hayfever, Skin Allergy, Food Allergy or Any Other Allergy from Baseline Questionnaire
Allergy	EAGLE	HAC1E: Doctor ever told you had: asthma
Allergy	EAGLE	HAC1H: Doctor ever told you had: hay fever
ANGINA	ARIC	RANGNA01: ROSE ANGINA	Y/N
ANGINA	ARIC	MHXA04: CHEST PAIN OR DISCOMFORT?	Y/N
ANGINA	ARIC	MHXA14: HOSPITALIZED FOR CHEST PAIN?	Y/N
ANGINA	ARIC	MHXA12: SEE A DOC BECAUSE OF CHEST PAIN?	Y/N
ANGINA	ARIC	MHXA25: SEVERE CHEST PAIN 30 MIN OR MORE?	Y/N
ANGINA	CHS	ANGBASE: ANGINA STATUS AT BASELINE	Y/N
ANGINA	CHS	ROSEANG: ANGINA BY ROSE QUESTIONNAIRE	Y/N
ANGINA	CHS	CHSTPN: EVER HAD PAIN/DISCOMFORT IN YOUR CHEST	Y/N
ANGINA	MEC	q2angina: History of Angina (Chest Pain on Exertion that's Relieved by Medication) from QX2	Y/N
ANGINA	WHI	angina_f30: Angina ever	Y/N
ANGINA	WHI	angnpiln_f30: Pills for angina now	Y/N
ANGINA	WHI	ANGINA: Angina	Y/N
Artery_treatment	ARIC	PHEA08: BALLOON ANGIOPLASTY?	Y/N
Artery_treatment	ARIC	PHEA09A: BALLOON ANGIPLSTY COR ARTERY?	Y/N
Artery_treatment	ARIC	PHEA09B: BALLOON ANGIPLSTY LOW EXT ARTS?	Y/N LOW EXT ARTS = low extremity arteries
Artery_treatment	ARIC	PHEA09C: BALLOON ANGIPLSTY CARDIAC CATH?	Y/N CATH = catheter
Artery_treatment	ARIC	PHEA09D: BALLOON ANGIPLSTY OTH ART REV?	Y/N ART REV = arterial revascularization
Artery_treatment	ARIC	PHEA07B: HEART OR ART SURG OTH HRT PROC?	Y/N OTH HRT PROC = Other heart procedure
Artery_treatment	ARIC	PHEA07E: HEART OR ART SURG OTH ART REV?	Y/N ART REV = arterial revascularization, SURG= surgery
Artery_treatment	ARIC	PHEA06: HEART OR ARTERIAL SURGERY?	Y/N
Artery_treatment	ARIC	PHEA07C: HEART OR ART SURG CAROTID END?	Y/N CARTOID END = Carotid Endarterectomy
Artery_treatment	ARIC	PHEA09F: BALLOON ANGIPLSTY OTHER	Y/N
Artery_treatment	ARIC	PHEA07G: HEART OR ART SURG OTHER	Y/N
Artery_treatment	ARIC	PHEA07A: HEART OR ART SURG COR BYPASS?	Y/N COR BYPASS = Coronary Bypass
Artery_treatment	CHS	EXTART: LOW EXTREM ANGIOPLASTY	Y/N LOW EXTREM = lower extremity
Artery_treatment	CHS	ANEURY: AORTIC ANEURYSM REPAIR	Y/N
Artery_treatment	CHS	CORART: CORONARY ARTERY ANGIOPLASTY	Y/N
Artery_treatment	CHS	BPSSUR: CORONARY BYPASS SURGERY	Y/N
Artery_treatment	WHI	ptca_f30: Angioplasty of coronary arteries ever	Y/N
Artery_treatment	WHI	carotid_f30: Carotid endarterectomy/angioplasty ever	Y/N
Artery_treatment	WHI	PTCA: Percutaneous transluminal coronary angioplasty	Y/N
Artery_treatment	WHI	CABG: Coronary artery bypass graft (CABG)	Y/N
Ankle-brachial	ARIC	ABI01: ANKLE-BRACHIAL INDEX RETURN
Ankle-brachial	CHS	BRACH: AVE BRACHIAL FOR AAI
Artery	CHS	MAXSTEN__1: MAX % STENOSIS
Artery	CHS	MAXSTEN__2: MAX % STENOSIS
Artery	CHS	MAXSTEN__3: MAX % STENOSIS
Artery	ARIC	COMPLQ01: PLAQUE IN EITHER COMMON CAROTID	Y/N (Arterial Measurement)
Artery	ARIC	INTPLQ01: PLAQUE IN EITHER INTERNAL CAROTID	Y/N (Arterial Measurement)
Artery	ARIC	PLAQUE01: PLAQUE IN ANY SITE	Y/N (Arterial Measurement)
Artery	ARIC	INTSHD01: SHADOWING IN EITHER INTERNAL CAROTID	Y/N (Arterial Measurement)
Artery	ARIC	BIFPLQ01: PLAQUE IN EITHER CAROTID BIFURCATION	Y/N (Arterial Measurement)
Artery	ARIC	PLQSHD01: PLAQUE/SHADOWING IN ANY SITE	Y/N (Arterial Measurement)
Artery	ARIC	LANAAV23: AVG NEAR WALL WIDTH(LT COM CAR: ANT ANG)	Y/N (Arterial Measurement)
Artery	ARIC	LANAAV25: AVG ARTERY DIAMETER(LT COM CAR: ANT ANG)	Y/N (Arterial Measurement)
Artery	ARIC	LANAAV45: AVG FAR WALL WIDTH(LT COM CAR: ANT ANG)	Y/N (Arterial Measurement)
Artery	ARIC	LANAMN34: MIN LUMEN DIAMETER(LT COM CAR: ANT ANG)	Y/N (Arterial Measurement)
Artery	ARIC	LANAMX23: MAX NEAR WALL WIDTH(LT COM CAR: ANT ANG)	Y/N (Arterial Measurement)
Artery	ARIC	LANAMX45: MAX FAR WALL WIDTH(LT COM CAR: ANT ANG)	Y/N (Arterial Measurement)
Artery	ARIC	LBIAAV23: AVG NEAR WALL WIDTH(LT BIF)	Y/N (Arterial Measurement)
Artery	ARIC	LBIAAV25: AVG ARTERY DIAMETER(LT BIF)	Y/N (Arterial Measurement)
Artery	ARIC	LBIAAV45: AVG FAR WALL WIDTH(LT BIF)	Y/N (Arterial Measurement)
Artery	ARIC	LBIAMN34: MIN LUMEN DIAMETER(LT BIF)	Y/N (Arterial Measurement)
Artery	ARIC	LBIAMX23: MAX NEAR WALL WIDTH(LT BIF)	Y/N (Arterial Measurement)
Artery	ARIC	LBIAMX45: MAX FAR WALL WIDTH(LT BIF)	Y/N (Arterial Measurement)
Artery	ARIC	LBIART45: DERIVED AVG FAR WALL THICKNESS, LT BIF	Y/N (Arterial Measurement)
Artery	ARIC	LINAAV23: AVG NEAR WALL WIDTH(LT INT CAROTID)	Y/N (Arterial Measurement)
Artery	ARIC	LINAAV25: AVG ARTERY DIAMETER(LT INT CAROTID)	Y/N (Arterial Measurement)
Artery	ARIC	LINAAV45: AVG FAR WALL WIDTH(LT INT CAROTID)	Y/N (Arterial Measurement)
Artery	ARIC	LINAMN34: MIN LUMEN DIAMETER(LT INT CAROTID)	Y/N (Arterial Measurement)
Artery	ARIC	LINAMX23: MAX NEAR WALL WIDTH(LT INT CAROTID)	Y/N (Arterial Measurement)
Artery	ARIC	LINAMX45: MAX FAR WALL WIDTH(LT INT CAROTID)	Y/N (Arterial Measurement)
Artery	ARIC	LOPAAV23: AVG NEAR WALL WIDTH(LT COM CAR: OPT ANG)	Y/N (Arterial Measurement)
Artery	ARIC	LOPAAV25: AVG ARTERY DIAMETER(LT COM CAR: OPT ANG)	Y/N (Arterial Measurement)
Artery	ARIC	LOPAAV45: AVG FAR WALL WIDTH(LT COM CAR: OPT ANG)	Y/N (Arterial Measurement)
Artery	ARIC	LOPAMN34: MIN LUMEN DIAMETER(LT COM CAR: OPT ANG)	Y/N (Arterial Measurement)
Artery	ARIC	LOPAMX23: MAX NEAR WALL WIDTH(LT COM CAR: OPT ANG)	Y/N (Arterial Measurement)
Artery	ARIC	LOPAMX45: MAX FAR WALL WIDTH(LT COM CAR: OPT ANG)	Y/N (Arterial Measurement)
Artery	ARIC	LOPART45: DERIVED AVG FAR WALL THICKNESS, LT OPT	Y/N (Arterial Measurement)
Artery	ARIC	LPOAAV23: AVG NEAR WALL WIDTH(LT C OM CAR: PST ANG	Y/N (Arterial Measurement)
Artery	ARIC	LPOAAV25: AVG ARTERY DIAMETER(LT C OM CAR: PST ANG	Y/N (Arterial Measurement)
Artery	ARIC	LPOAAV45: AVG FAR WALL WIDTH(LT C OM CAR: PST ANG)	Y/N (Arterial Measurement)
Artery	ARIC	LPOAMN34: MIN LUMEN DIAMETER(LT C OM CAR: PST ANG)	Y/N (Arterial Measurement)
Artery	ARIC	LPOAMX23: MAX NEAR WALL WIDTH(LT C OM CAR: PST ANG	Y/N (Arterial Measurement)
Artery	ARIC	LPOAMX45: MAX FAR WALL WIDTH(LT C OM CAR: PST ANG)	Y/N (Arterial Measurement)
Artery	ARIC	LPPAAV23: AVG NEAR WALL WIDTH(LT POPLITEAL)	Y/N (Arterial Measurement)
Artery	ARIC	LPPAAV25: AVG ARTERY DIAMETER(LT POPLITEAL)	Y/N (Arterial Measurement)
Artery	ARIC	LPPAAV45: AVG FAR WALL WIDTH(LT POPLITEAL)	Y/N (Arterial Measurement)
Artery	ARIC	LPPAMN34: MIN LUMEN DIAMETER(LT POPLITEAL)	Y/N (Arterial Measurement)
Artery	ARIC	LPPAMX23: MAX NEAR WALL WIDTH(LT POPLITEAL)	Y/N (Arterial Measurement)
Artery	ARIC	LPPAMX45: MAX FAR WALL WIDTH(LT POPLITEAL)	Y/N (Arterial Measurement)
Artery	ARIC	QC1AAV23: AVG NEAR WALL WIDTH(QC SCAN 0 1)	Y/N (Arterial Measurement)
Artery	ARIC	QC1AAV25: AVG ARTERY DIAMETER(QC SCAN 0 1)	Y/N (Arterial Measurement)
Artery	ARIC	QC1AAV45: AVG FAR WALL WIDTH(QC SCAN 0 1)	Y/N (Arterial Measurement)
Artery	ARIC	QC1AMN34: MIN LUMEN DIAMETER(QC SCAN 0 1)	Y/N (Arterial Measurement)
Artery	ARIC	QC1AMX23: MAX NEAR WALL WIDTH(QC SCAN 0 1)	Y/N (Arterial Measurement)
Artery	ARIC	QC1AMX45: MAX FAR WALL WIDTH(QC SCAN 0 1)	Y/N (Arterial Measurement)
Artery	ARIC	QC2AAV23: AVG NEAR WALL WIDTH(QC SCAN 02)	Y/N (Arterial Measurement)
Artery	ARIC	QC2AAV25: AVG ARTERY DIAMETER(QC SCAN 02)	Y/N (Arterial Measurement)
Artery	ARIC	QC2AAV45: AVG FAR WALL WIDTH(QC SCAN 02)	Y/N (Arterial Measurement)
Artery	ARIC	QC2AMN34: MIN LUMEN DIAMETER(QC SCAN 02)	Y/N (Arterial Measurement)
Artery	ARIC	QC2AMX23: MAX NEAR WALL WIDTH(QC SCAN 02)	Y/N (Arterial Measurement)
Artery	ARIC	QC2AMX45: MAX FAR WALL WIDTH(QC SCAN 02)	Y/N (Arterial Measurement)
Artery	ARIC	RANAAV23: AVG NEAR WALL WIDTH(RT COM CAR: ANT ANG)	Y/N (Arterial Measurement)
Artery	ARIC	RANAAV25: AVG ARTERY DIAMETER(RT COM CAR: ANT ANG)	Y/N (Arterial Measurement)
Artery	ARIC	RANAAV45: AVG FAR WALL WIDTH(RT COM CAR: ANT ANG)	Y/N (Arterial Measurement)
Artery	ARIC	RANAMN34: MIN LUMEN DIAMETER(RT COM CAR: ANT ANG)	Y/N (Arterial Measurement)
Artery	ARIC	RANAMX23: MAX NEAR WALL WIDTH(RT COM CAR: ANT ANG)	Y/N (Arterial Measurement)
Artery	ARIC	RANAMX45: MAX FAR WALL WIDTH(RT COM CAR: ANT ANG)	Y/N (Arterial Measurement)
Artery	ARIC	RBIAAV23: AVG NEAR WALL WIDTH(RT BIF)	Y/N (Arterial Measurement)
Artery	ARIC	RBIAAV25: AVG ARTERY DIAMETER(RT BIF)	Y/N (Arterial Measurement)
Artery	ARIC	RBIAAV45: AVG FAR WALL WIDTH(RT BIF)	Y/N (Arterial Measurement)
Artery	ARIC	RBIAMN34: MIN LUMEN DIAMETER(RT BIF)	Y/N (Arterial Measurement)
Artery	ARIC	RBIAMX23: MAX NEAR WALL WIDTH(RT BIF)	Y/N (Arterial Measurement)
Artery	ARIC	RBIAMX45: MAX FAR WALL WIDTH(RT BIF)	Y/N (Arterial Measurement)
Artery	ARIC	RBIART45: DERIVED AVG FAR WALL THICKNESS, RT BIF	Y/N (Arterial Measurement)
Artery	ARIC	RINAAV23: AVG NEAR WALL WIDTH(RT INT CAROTID)	Y/N (Arterial Measurement)
Artery	ARIC	RINAAV25: AVG ARTERY DIAMETER(RT INT CAROTID)	Y/N (Arterial Measurement)
Artery	ARIC	RINAAV45: AVG FAR WALL WIDTH(RT INT CAROTID)	Y/N (Arterial Measurement)
Artery	ARIC	RINAMN34: MIN LUMEN DIAMETER(RT INT CAROTID)	Y/N (Arterial Measurement)
Artery	ARIC	RINAMX23: MAX NEAR WALL WIDTH(RT INT CAROTID)	Y/N (Arterial Measurement)
Artery	ARIC	RINAMX45: MAX FAR WALL WIDTH(RT INT CAROTID)	Y/N (Arterial Measurement)
Artery	ARIC	ROPAAV23: AVG NEAR WALL WIDTH(RT COM CAR: OPT ANG)	Y/N (Arterial Measurement)
Artery	ARIC	ROPAAV25: AVG ARTERY DIAMETER(RT COM CAR: OPT ANG)	Y/N (Arterial Measurement)
Artery	ARIC	ROPAAV45: AVG FAR WALL WIDTH(RT COM CAR: OPT ANG)	Y/N (Arterial Measurement)
Artery	ARIC	ROPAMN34: MIN LUMEN DIAMETER(RT COM CAR: OPT ANG)	Y/N (Arterial Measurement)
Artery	ARIC	ROPAMX23: MAX NEAR WALL WIDTH(RT COM CAR: OPT ANG)	Y/N (Arterial Measurement)
Artery	ARIC	ROPAMX45: MAX FAR WALL WIDTH(RT COM CAR: OPT ANG)	Y/N (Arterial Measurement)
Artery	ARIC	ROPART45: DERIVED AVG FAR WALL THICKNESS, RT OPT	Y/N (Arterial Measurement)
Artery	ARIC	RPOAAV23: AVG NEAR WALL WIDTH(RT COM CAR: PST ANG)	Y/N (Arterial Measurement)
Artery	ARIC	RPOAAV25: AVG ARTERY DIAMETER(RT COM CAR: PST ANG)	Y/N (Arterial Measurement)
Artery	ARIC	RPOAAV45: AVG FAR WALL WIDTH(RT COM CAR: PST ANG)	Y/N (Arterial Measurement)
Artery	ARIC	RPOAMN34: MIN LUMEN DIAMETER(RT COM CAR: PST ANG)	Y/N (Arterial Measurement)
Artery	ARIC	RPOAMX23: MAX NEAR WALL WIDTH(RT COM CAR: PST ANG)	Y/N (Arterial Measurement)
Artery	ARIC	RPOAMX45: MAX FAR WALL WIDTH(RT COM CAR: PST ANG)	Y/N (Arterial Measurement)
Artery	ARIC	RPPAAV23: AVG NEAR WALL WIDTH(RT POPLITEAL)	Y/N (Arterial Measurement)
Artery	ARIC	RPPAAV25: AVG ARTERY DIAMETER(RT POPLITEAL)	Y/N (Arterial Measurement)
Artery	ARIC	RPPAAV45: AVG FAR WALL WIDTH(RT POPLITEAL)	Y/N (Arterial Measurement)
Artery	ARIC	RPPAMN34: MIN LUMEN DIAMETER(RT POPLITEAL)	Y/N (Arterial Measurement)
Artery	ARIC	RPPAMX23: MAX NEAR WALL WIDTH(RT POPLITEAL)	Y/N (Arterial Measurement)
Artery	ARIC	RPPAMX45: MAX FAR WALL WIDTH(RT POPLITEAL)	Y/N (Arterial Measurement)
Artery	CHS	MAXCOM: AVE N&F WALL MAX COM (MM)	Y/N (Arterial Measurement)
Arthritis	CHS	ARTH01: ARTHRITIS	Y/N
Arthritis	ARIC	MHQA1B: AGE FIRST TOLD HAD ARTHRITIS	Y/N
Arthritis	ARIC	MHQA1A: EVER TOLD HAD ARTHRITIS	Y/N
Arthritis	ARIC	MHQA17A: EVER HAD PAIN/ACHING/STIFF HANDS	Y/N
Arthritis	ARIC	MHQA20B: KNEE PAIN PRESENT MOST DAYS 6 WKS	Y/N
Arthritis	ARIC	MHQA21A: SWELLING IN KNEES HURTING JOINT	Y/N
Arthritis	ARIC	MHQA20A: EVER HAD PAIN/ACHING/STIFF KNEES	Y/N
Arthritis	ARIC	MHQA18A: SWELLING IN HANDS HURTING JOINTS	Y/N
Arthritis	ARIC	MHXA45: EVER HAD SWOLLEN ANKLES OR FEET?	Y/N
Arthritis	ARIC	MHQA18B: HAND SWOLLEN MOST DAYS FOR 6 WKS	Y/N
Arthritis	ARIC	MHQA21B: KNEE SWOLLEN MOST DAYS FOR 6 WKS	Y/N
Arthritis	EAGLE	HAC1A: Doctor ever told you had: arthritis	Y/N
Arthritis	MEC	q2rheuma: History of Rheumatoid Arthritis from QX2	Y/N
Arthritis	MEC	q2osteo: History of Other Arthritis (such as Osteoarthritis) from QX2	Y/N
Arthritis	WHI	arthrit_f30: Arthritis ever	Y/N
Asthma	ARIC	HOM10H: ASTHMA EVER DIAGNOSED?	Y/N
Asthma	ARIC	RPAA15: CHEST WHEEZE, WHISTLE ALOT?	Y/N
Asthma	ARIC	RPAA14: CHEST WHEEZE, WHISTLE, OTHERWISE?	Y/N
Asthma	ARIC	RPAA18: AGE AT 1ST WHEEZING ATTACK	Y/N
Asthma	ARIC	RPAA37: AGE ASTHMA STARTED	Y/N
Asthma	ARIC	RPAA39: AGE ASTHMA STOPPED	Y/N
Asthma	ARIC	RPAA17: SHORT OF BREATH WHEEZING ATTACK?	Y/N
Asthma	CHS	ISTRD06: INHALED STEROIDS FOR ASTHMA	Y/N
Asthma	CHS	EVERASTH: (EVER) ASTHMA CONF BY DOCTOR	Y/N CONF = confirmed
Asthma	CHS	CURASTHM: CURRENT ASTHMA DX BY DOC	Y/N DX = diagnosis DOC = doctor
Asthma	EAGLE	HAC1E: Doctor ever told you had: asthma	Y/N
Asthma	MEC	asthma: History of Asthma, Hayfever, Skin Allergy, Food Allergy or Any Other Allergy from Baseline Questionnaire	Y/N
Asthma	WHI	asthma_f30: Asthma ever	Y/N
basophils	ARIC	HMTA10: BASOPHILS
basophils	EAGLE	BOP: Basophils (percent of 100 cells)
BMI	ARIC	ANTA04: WEIGHT TO THE NEAREST LB
BMI	ARIC	DTIA101: WEIGHT AT THE AGE OF 25
BMI	ARIC	BMI01: BODY MASS INDEX IN KG/(M*M)
BMI	CHS	BMI: BODY MASS INDEX (KG/M2)
BMI	CHS	WEIGHT: WEIGHT - LBS
BMI	CHS	WGT50: WHAT WAS YOUR USUAL WEIGHT AT AGE 50
BMI	EAGLE	BMPBMI: Body mass index
BMI	CHS	OVRWT120: OBESITY > 120% IDEAL	Y/N
BMI	CHS	OVRWT130: OBESITY > 130% IDEAL	Y/N
BMI	WHI	bmi_0: BMI
Caffeine	ARIC	CAFF: CAFFEINE (MG)	Dietary consumption
Caffeine	WHI	F60CAFF: Dietary Caffeine (mg)	Dietary consumption
Caffeine	EAGLE	NCPNCAFE: Caffeine (mg)	Dietary consumption
Calcium	ARIC	CALC: CALCIUM (MG)	Dietary consumption
Calcium	EAGLE	DRPNCALC: Calcium	Dietary consumption
Calcium	EAGLE	NCRNCALC: Calcium (mg)	Dietary consumption
Calcium	EAGLE	DRRNCALC: Calcium (mg)	Dietary consumption
Calcium	WHI	F60CALC: Dietary Calcium (mg)	Dietary consumption
CancerEver	ARIC	HOM10F: CANCER EVER DIAGNOSED?	Y/N
CancerEver	CHS	DIAG01: EVER DIAGNOSED WITH CANCER	Y/N
CancerEver	WHI	canc_f30_f30: Cancer ever	Y/N
Carbs	ARIC	CARB: CARBOHYDRATE (G)	Dietary consumption
Carbs	ARIC	P_CARB: CARBOHYDRATE (%KCAL)	Dietary consumption
Carbs	EAGLE	DRPNCARB: Carbohydrate (gm)	Dietary consumption
Carbs	EAGLE	DRRNCARB: Total carbohydrates (gm)	Dietary consumption
Carbs	EAGLE	NCRNCARB: Total carbohydrates (gm)	Dietary consumption
Carbs	WHI	F60CARB: Dietary Total Carbohydrate (g)	Dietary consumption
cardiac	ARIC	HOM10C: HEART ATTACK EVER DIAGNOSED?	Y/N
cardiac	ARIC	MHXA30: AGE AT FIRST HEART ATTACK
cardiac	ARIC	MHXA45: EVER HAD SWOLLEN ANKLES OR FEET?	Y/N
cardiac	ARIC	PHEA06: HEART OR ARTERIAL SURGERY?	Y/N COR BYPASS = coronary bypass
cardiac	ARIC	PHEA07A: HEART OR ART SURG COR BYPASS?	Y/N HRT PROC = heart procedure
cardiac	ARIC	PHEA07B: HEART OR ART SURG OTH HRT PROC?	Y/N ART REV = arterial revascularization
cardiac	ARIC	PHEA07E: HEART OR ART SURG OTH ART REV?	Y/N
cardiac	ARIC	PHEA07G: HEART OR ART SURG OTHER	Y/N
cardiac	ARIC	PREVMI05: PREVLNT MI (COMPOSITE ECG OR MED HIST)	MI = myocardial infarction
cardiac	ARIC	PRVCHD05: PREVALENT CORONARY HEART DISEASE	Y/N
cardiac	ARIC	ROSEIC03: ROSE INTERMITTENT CLAUDICATION, DEF. 3	Y/N
cardiac	ARIC	RPOSMI01: ROSE POSSIBLE MYOCARDIAL INFARCTION	Y/N
cardiac	EAGLE	HAC1C: Doctor told: congestive heart failure	Y/N
cardiac	WHI	aortican_f30: Aortic aneurysm ever	Y/N
cardiac	WHI	atrialfb_f30: Atrial fibrillation ever	Y/N
cardiac	WHI	cabg_f30: Coronary bypass surgery ever	Y/N
cardiac	WHI	cardcath_f30: Cardiac catheterization ever	Y/N
cardiac	WHI	cardrest_f30: Cardiac arrest ever	Y/N
cardiac	WHI	chf_f2: Heart failure ever	Y/N
cardiac	WHI	chf_f30: Congestive heart failure ever	Y/N
cardiac	WHI	cvd_f30: Cardiovascular disease ever	Y/N
cardiac	CHS	MIBASE: MI STATUS AT BASELINE	Y/N
cardiac	CHS	CIRCUL: OTHER HEART/CIRC PRB	Y/N CIRC PRB = Circulation problem
cardiac	CHS	CHD: SELF-RPT MI-ANG,CABG,ANP	Y/N SELF RPT = self report
cardiac	CHS	MAJABN: ANY MAJOR ECG ABNORM	Y/N
cardiac	CHS	MAJMIN: ANY ECG ABNORM-MAJ, MIN	Y/N ABNORM-MAJ, MIN = Abnormality Major/Minor
cardiac	CHS	MIBLMOD: MI MODIFIED BL STAT
cardiac	CHS	CIS42: CARDIAC INJURY SCORE
cardiac	WHI	MI: MI	Y/N MI = myocardial infarction
carotene	ARIC	BCAR: BETA CAROTENE MCG	Dietary consumption
carotene	ARIC	ACAR: ALPHA CAROTENE MCG	Dietary consumption
carotene	EAGLE	DRPNCARO: Carotenes (RE)	Dietary consumption
cataracts	ARIC	MHQA3B: AGE FIRST TOLD HAD CATARACTS
cataracts	ARIC	MHQA3A: EVER TOLD HAD CATARACTS
cataracts	EAGLE	HAC1I: Doctor ever told you had: cataracts	Y/N
cataracts	WHI	cataract_f30: Cataract ever	Y/N
cataracts	WHI	F33CATARACT: F33 Cataracts	Y/N
CholesterolMG	ARIC	CHOL: DIETARY CHOLESTEROL (MG)	Dietary consumption
CholesterolMG	CHS	CHOLADJ: CHOLESTEROL (ADJUSTED)	Dietary consumption
CholesterolMG	EAGLE	NCRNCHOL: Cholesterol (mg)	Dietary consumption
CholesterolMG	EAGLE	DRPNCHOL: Cholesterol (mg)	Dietary consumption
CholesterolMG	EAGLE	DRRNCHOL: Cholesterol (mg)	Dietary consumption
CholesterolMG	WHI	F60CHOLS: Dietary Cholesterol (mg)	Dietary consumption
CigaretteSmokedPerDay	ARIC	HOM32: NUMBER OF CIGARETTES PER DAY
CigaretteSmokedPerDay	ARIC	HOM35: OVERALL NUM OF CIGARETTES PER DAY
CigaretteSmokedPerDay	CHS	AMOUNT: CIGS SMOKED/DAY
CigaretteSmokedPerDay	WHI	cigsday: Smoke or smoked, cigarettes/day
Copper	ARIC	COPP: COPPER (MG)	Dietary consumption
Copper	EAGLE	DRPNCOPP: Copper (mg)	Dietary consumption
Copper	WHI	F60COPPR: Dietary Copper (mg)	Dietary consumption
CRP	CHS	CRPBLADJ: C-REACTIVE PROTEIN, ADJUSTED ORIGINAL VALUES (MG/L)
CRP	CHS	CRPBLORG: C-REACTIVE PROTEIN, ORIGINAL VALUES (MG/L)
CRP	EAGLE	CRP: Serum C-reactive protein (mg/dL)
Diabetes	ARIC	DIABTS02: DIABETES	Y/N
Diabetes	ARIC	HOM10E: DIABETES EVER DIAGNOSED?	Y/N
Diabetes	ARIC	DIABTS03: DIABETES W/ FASTING GLUCOSE CUTPT.<126	Y/N
Diabetes	CHS	DIABADA__1: ADA DIABETIC STATUS
Diabetes	CHS	DIABADA__4: ADA DIABETIC STATUS
Diabetes	CHS	DIABADA__2: ADA DIABETIC STATUS
Diabetes	CHS	DIABADA__3: ADA DIABETIC STATUS
Diabetes	CHS	INSUL12: TAKE INSULIN	Y/N
Diabetes	CHS	INSULN06: INSULINS	Y/N
Diabetes	EAGLE	HAD6: Are you now taking insulin	Y/N
Diabetes	EAGLE	HAD1: Ever been told you have sugar/diabetes	Y/N
Diabetes	EAGLE	HAD4: Other than pregnant,doctor told diabetes	Y/N
Diabetes	EAGLE	HAD10: Are you now taking diabetes pills	Y/N
Diabetes	WHI	diab_f2: Diabetes ever	Y/N
Diabetes	WHI	dbdietf2: Special diet for diabetes	Y/N
Diabetes	WHI	diabnw: Diabetes now	Y/N
Diabetes	WHI	insulin_f2: Insulin shots ever	Y/N
Diabetes	WHI	insulinw: Insulin shots now	Y/N
Diastolic	ARIC	SBPA22: 2ND AND 3RD DIASTOLIC BP AVERAGE
Diastolic	ARIC	UDTA10: MEAN DIASTOLIC BP
Diastolic	CHS	SUPDIA16: (SUPINE READING)BLOOD PRESSURE:DIASTOLIC (MM HG)
Diastolic	CHS	STDDIA16: (STAND READING)BLOOD PRESSURE:DIASTOLIC (MM HG)
Diastolic	EAGLE	HAZA11BR: Average K5 BP after data edits
Diastolic	EAGLE	HAZA8AK5: K5 for first BP measure (diastolic,mmHg)
Diastolic	EAGLE	HAZA8BK5: K5 for second BP measure(diastolic,mmHg)
Diastolic	EAGLE	HAZA8CK5: K5 for third BP measure (diastolic,mmHg)
Diastolic	EAGLE	PEPMNK5R: Overall average K5, diastolic, BP
Diastolic	EAGLE	PEPMNK5R: Overall average K5, diastolic, BP
Diastolic	WHI	dias_0: Diastolic BP	Y/N
Dieting	ARIC	DTIA81: CURRENTLY ON A DIET,Y OR N	Y/N
Dieting	CHS	DIET25: ARE YOU FOLLOWING A SPECIAL DIET	Y/N
Dieting	WHI	lcaldiet: Low calorie diet	Y/N
Dieting	WHI	lfatdiet: Low-fat or low cholesterol diet	Y/N
Dieting	WHI	lsltdiet: Low salt (low sodium) diet	Y/N
Dieting	WHI	fbdiet34: High-fiber diet	Y/N
Dieting	WHI	dbdiet34: Diabetic or ADA diet	Y/N
Dieting	WHI	lactdiet: Lactose-free (no milk/dairy foods) diet	Y/N
Dieting	WHI	othdiet: Other than listed special diet	Y/N
Dizziness	ARIC	TIAB40: HAD SUDDEN DIZZINESS,BALANCE LOSS?	Y/N
Dizziness	CHS	DIZZY16: FEEL DIZZINESS/LIGHTHEADEDNESS/FAINTNESS	Y/N
Dizziness	CHS	LOSBAL22: LOSS OF BALANCE	Y/N
Dizziness	CHS	DIZZY22: DIZZY/LIGHT-HEADED WHEN STAND UP QUICKLY	Y/N
Dizziness	WHI	dizzy_0: Dizziness, baseline	Y/N
Dizziness	WHI	dizzy_1: Dizziness, AV1	Y/N
Eosinophils	ARIC	HMTA09: EOSINOPHILS
Eosinophils	EAGLE	EOP: Eosinophils (percent of 100 cells)
EverSmoked	ARIC	EVRSMK01: EVER SMOKED CIGARETTES	Y/N
EverSmoked	CHS	EVERSM: EVER SMOKED	Y/N
EverSmoked	WHI	smokevr: Smoked at least 100 cigarettes ever	Y/N
FEF75	ARIC	FEF7501: FEF(75) PREDICTED	Lung capacity measurement
FEF75	ARIC	PFTA37: FEF(75)	Lung capacity measurement
FEF75	EAGLE	SPPFEF75: FEF at 75% of FVC (ml)	Lung capacity measurement
FEV1	CHS	NORMFEV1: LUNG CAPACITY CATEGORY	Lung capacity measurement
FEV1	ARIC	PFTA26: FEV(1) (LITERS)	Lung capacity measurement
FEV1	EAGLE	SPPFEV1: FEV1 at 1.0 seconds, largest value (ml)	Lung capacity measurement
FEV1	ARIC	PFTA31: FEV(1) OVER FVC	Lung capacity measurement
FEV1	ARIC	FEV1FVC1: FEV(1)/FVC PREDICTED (%)	Lung capacity measurement
FEV1	ARIC	FEV_101: FEV(1) PREDICTED (LITERS)	Lung capacity measurement
FEV3	ARIC	PFTA27: FEV(3) (LITERS)	Lung capacity measurement
FEV3	EAGLE	SPPFEV3: FEV3 at 3.0 seconds, largest value	Lung capacity measurement
FEV3	ARIC	PFTA29: FEV(3) OVER FEV(6)	Lung capacity measurement
FEV3	ARIC	PFTA32: FEV(3) OVER FVC	Lung capacity measurement
FEV3	ARIC	FEV3FVC0: FEV(3)/FVC PREDICTED (%)	Lung capacity measurement
FEV3	ARIC	FEV_300: FEV(3) PREDICTED (LITERS)	Lung capacity measurement
FEV6	ARIC	PFTA27: FEV(6) (LITERS)	Lung capacity measurement
FEV6	EAGLE	SPPFEV6: FEV6 at 6.0 seconds, largest value	Lung capacity measurement
FiberGM	ARIC	AOFIB: AOAC FIBER GM, 1993	Dietary consumption
FiberGM	EAGLE	NCRNCFIB: Crude Fiber (gm)	Dietary consumption
FiberGM	WHI	F60FIBER: Dietary Fiber (g)	Dietary consumption
Gout	ARIC	MHQA6A: EVER TOLD HAD GOUT
Gout	ARIC	MHQA6B: AGE TOLD HAD GOUT
Gout	MEC	gout: History of Gout (High Uric Acid) from Baseline Questionnaire
Gout	MEC	q2gout: History of Gout from QX2
Gout	EAGLE	HAC1M: Doctor ever told you had: gout
Gout	ARIC	MHQA21B: KNEE SWOLLEN MOST DAYS FOR 6 WKS
GramsPolyunsaturated	ARIC	PFAT: POLYUNSATURATED FATTY ACID (G)	Dietary consumption
GramsPolyunsaturated	EAGLE	DRRNPFAT: Total polyunsaturated fatty acids (gm)	Dietary consumption
GramsPolyunsaturated	EAGLE	NCRNPFAT: Total polyunsaturated fatty acids (gm)	Dietary consumption
GramsPolyunsaturated	EAGLE	DRPNPFAT: Total polyunsaturated fatty acids (gm)	Dietary consumption
HayFever	MEC	asthma: History of Asthma, Hayfever, Skin Allergy, Food Allergy or Any Other Allergy from Baseline Questionnaire	Y/N
HayFever	EAGLE	HAC1H: Doctor ever told you had: hay fever	Y/N
HayFever	ARIC	MHQA2A: EVER TOLD HAD HAY FEVER	Y/N
HayFever	ARIC	MHQA2B: STILL HAVE HAY FEVER	Y/N
HDL	ARIC	HDL01: RE-CALIBRATED HDL CHOL. IN MG/DL
HDL	ARIC	HDL201: RE-CALIBRATED HDL(2) CHOL. IN MG/DL
HDL	ARIC	HDL301: RE-CALIBRATED HDL(3) CHOL. IN MG/DL
HDL	ARIC	HOM10B: HIGH BLOOD CHOL EVER DIAGNOSED?	Y/N
HDL	CHS	HDL44: HDL (MG/DL)
HDL	EAGLE	HDP: Serum HDL cholesterol (mg/dL)
HDL	EAGLE	HDPSI: Serum HDL cholesterol: SI
HDL	EAGLE	HAE7: Doctor told blood cholesterol level high	Y/N
HDL	WHI	corehdl2: Core High-Density Lipoprotein-2 (Mg/dl)
HDL	WHI	corehdl3: Core High-Density Lipoprotein-3 (Mg/dl)
HDL	WHI	corehdlc: Core HDL Cholesterol (Mg/dl)
hearing	CHS	HEARPROB: HEARING PROBLEM	Y/N
hearing	CHS	CONVER: HEAR ENOUGH TO CONVERSE	Y/N
hearing	EAGLE	HAP10: Do you now have total deafness in one or both ears?	Y/N
hearing	WHI	hearloss_0: Hearing loss, baseline	Y/N
hearing	WHI	hearloss_1: Hearing loss, AV1	Y/N
HeartRate	ARIC	ECGMA31: HEART RATE
HeartRate	ARIC	ERHA21: HEART RATE PER MINUTE
HeartRate	CHS	BEAT14: HEART RATE (30 SECONDS)
HeartRate	CHS	STDPUL16: STANDING READING: 30 SECOND HEART RATE
HeartRate	CHS	SUPPUL16: SUPINE READING: 30 SECOND HEART RATE
HeartRate	EAGLE	PEP6DR: Pulse rate (beats/min) (age 5+ years)
HeartRate	EAGLE	HAZA6: Radial pulse regular/rhythmic
HeartRate	WHI	HRT_RATE: Heart rate (beats/minute)
Hematocrit	ARIC	HMTA01: HEMATOCRIT
Hematocrit	EAGLE	HTP: Hematocrit (%)
Hematocrit	WHI	hematocr: Hematocrit (%)
Hemoglobin	ARIC	HMTA02: HEMOGLOBIN
Hemoglobin	CHS	HEMOGL23: HEMOGLOBIN (G/DL)
Hemoglobin	EAGLE	HGP: Hemoglobin (g/dL)
Hemoglobin	WHI	hemoglbn: Hemoglobin (gm/dl)
Hemoglobin	EAGLE	MHP: Mean cell hemoglobin concentration
Hemoglobin	EAGLE	MCPSI: Mean cell hemoglobin: SI (pg)
HipCircumference	ARIC	ANTA07B: HIP GIRTH TO NEAREST CM
HipCircumference	CHS	HIP: HIP CIRCUMFERENCE - CM
HipCircumference	WHI	hip_0: F80 Hip circumference cm
Hypertension	ARIC	HYPERT04: HYPERTENSION, DEFINITION 4
Hypertension	ARIC	HYPTMD01: HYPERTENSION LOWERING MED. USE, DEF. 1
Hypertension	ARIC	HOM10A: HIGH BP EVER DIAGNOSED?	Y/N BP = blood pressure
Hypertension	CHS	HYPER__1: CALCULATED HTN STATUS
Hypertension	CHS	HYPER__2: CALCULATED HTN STATUS
Hypertension	CHS	HYPER__3: CALCULATED HTN STATUS
Hypertension	CHS	HTNMED06: ANY HYPERTENSION MEDICATION	Y/N
Hypertension	EAGLE	HAE2: Doctor ever told had hypertension/HBP	Y/N
Hypertension	EAGLE	HAE5A: Now taking prescribed medicine for HBP	Y/N
Hypertension	WHI	hypt_f30: Hypertension ever	Y/N
Hypertension	WHI	htntrt_f30: Hypertension	Y/N
Hypertension	WHI	hyptpill_f30: Pills for hypertension ever	Y/N
Hypertension	MEC	q2hibp: History of High Blood Pressure from QX2	Y/N
Hypertension	MEC	hibp: History of High Blood Pressure from Baseline Questionnaire	Y/N
Hypertension	WHI	hyptpiln_f30: Pills for hypertension now	Y/N
Hysterectomy	ARIC	RHXA45: HYSTERECTOMY?	Y/N
Hysterectomy	CHS	HYSTR: HYSTERECTOMY	Y/N
Hysterectomy	WHI	hysterec: Hysterectomy	Y/N
Hysterectomy	WHI	F33HYST: F33 Hysterectomy Ever	Y/N
Insulin	ARIC	CHMA16: INSULIN (UU-ML)
Insulin	ARIC	INSSIU01: INSULIN IN PMOL/L
Insulin	CHS	INS44: BASELINE INSULIN (IU/ML)
Insulin	EAGLE	I1P: Serum insulin (uU/mL)
Insulin	EAGLE	I1PSI: Serum insulin: SI (pmol/L)
Insulin	WHI	coreinsu: Core Insulin (uIU/ml) (RIA method)
Insulin	EAGLE	C1P: Serum C-peptide (pmol/mL)
Insulin	EAGLE	C1PSI: Serum C-peptide: SI (nmol/L)
LDL	ARIC	HOM10B: HIGH BLOOD CHOL EVER DIAGNOSED?	Y/N
LDL	EAGLE	HAE7: Doctor told blood cholesterol level high	Y/N
LDL	ARIC	LDL02: RE-CALIBRATED LDL CHOL. IN MG/DL
LDL	CHS	LDLADJ: CALCULATED LDL
LDL	EAGLE	LCP: Serum LDL cholesterol (mg/dL)
LDL	EAGLE	LCPSI: Serum LDL cholesterol: SI
LDL	WHI	coreldlc: Core LDL Cholesterol (Mg/dl)
lungdisease	ARIC	HOM10G: CHRONIC LUNG DIS EVER DIAGNOSED?	Y/N DIS = disease
lungdisease	ARIC	PHEA15: LEFT LUNG RALES?	Y/N
lungdisease	ARIC	PHEA15A: LEFT LUNG RALES BASILAR?	Y/N
lungdisease	ARIC	PHEA15C: LEFT LUNG RALES UPPER HALF?	Y/N
lungdisease	ARIC	PHEA15B: LEFT LUNG RALES LOWER HALF?	Y/N
lungdisease	ARIC	PHEA14: RIGHT LUNG RALES?	Y/N
lungdisease	ARIC	PHEA14A: RIGHT LUNG RALES BASILAR?	Y/N
lungdisease	ARIC	PHEA14B: RIGHT LUNG RALES LOWER HALF?	Y/N
lungdisease	ARIC	PHEA14C: RIGHT LUNG RALES UPPER HALF?	Y/N
lungdisease	ARIC	RPAA16: # YEARS CHEST WHEEZE, WHISTLE
lungdisease	ARIC	RPAA06: # YEARS HAD COUGH
lungdisease	ARIC	RPAA34: AGE EMPHYSEMA STARTED
lungdisease	ARIC	MHXA04: CHEST PAIN OR DISCOMFORT?	Y/N
lungdisease	ARIC	MHXA12: SEE A DOC BECAUSE OF CHEST PAIN?	Y/N
lungdisease	EAGLE	HAC1G: Doctor ever told you had: emphysema	Y/N
lungdisease	EAGLE	HAC1F: Doctor ever told had: chronic bronchitis	Y/N
lungdisease	WHI	emphysem_f30: Emphysema ever	Y/N
lungdisease	CHS	CHSTPN: EVER HAD PAIN/DISCOMFORT IN YOUR CHEST	Y/N
lungdisease	CHS	NORMFEV1: LUNG CAPACITY CATEGORY	Y/N
lupus	ARIC	MHQA5B: AGE TOLD HAD LUPUS
lupus	ARIC	MHQA5A: EVER TOLD HAD LUPUS	Y/N
lupus	EAGLE	HAC1L: Doctor ever told you had: lupus	Y/N
lupus	WHI	lupus_f30: Lupus ever	Y/N
lupus	WHI	F33LUPUS: F33 Lupus	Y/N
Lymphocytes	ARIC	HMTA07: LYMPHOCYTES
Lymphocytes	EAGLE	LMPDIF: Lymphocytes (percent of 100 cells)
Magnesium	ARIC	MAGN: MAGNESIUM (MG)	Dietary consumption
Magnesium	EAGLE	DRPNMAGN: Magnesium (mg)	Dietary consumption
Magnesium	WHI	F60MAGN: Dietary Magnesium (mg)	Dietary consumption
Menstruation	ARIC	RHXA01: AGE WHEN MENSTRUATION BEGAN
Menstruation	WHI	mensrega: Age at first regular period
Menstruation	WHI	menarche: Age at first period
Monocytes	ARIC	HMTA07: MONOCYTES
Monocytes	EAGLE	MOPDIF: Monocytes
Monocytes	EAGLE	MOPDIF: Monocytes (percent of 100 cells)
MonosaturatedFattyAcid	ARIC	MFAT: MONOUNSATURATED FATTY ACID (G)
MonosaturatedFattyAcid	EAGLE	DRRNKMF: Pct kcal from monosaturated fat (%kcal)	Dietary consumption
MonosaturatedFattyAcid	EAGLE	NCRNKMF: Pct kcal from monosaturated fat (%kcal)	Dietary consumption
MonosaturatedFattyAcid	EAGLE	NCRNMFAT: Total monounsaturated fatty acids (gm)	Dietary consumption
MonosaturatedFattyAcid	EAGLE	DRRNMFAT: Total monounsaturated fatty acids (gm)	Dietary consumption
MonosaturatedFattyAcid	EAGLE	DRPNMFAT: Total monounsaturated fatty acids (gm)	Dietary consumption
Neutrophils	ARIC	HMTA05: NEUTROPHILS
Neutrophils	EAGLE	GRPDIF: Segment neutrophil
Neutrophils	EAGLE	GRPDIF: Segment neutrophil(percent of 100 cells)
Niacin	ARIC	NIAC: NIACIN (MG)	Dietary consumption
Niacin	CHS	NIAC06: NIACIN AND NICTOTINIC ACID	Dietary consumption
Niacin	EAGLE	DRPNNIAC: Niacin (mg)	Dietary consumption
Niacin	WHI	F60NIACN: Dietary Niacin (mg)	Dietary consumption
Osteoporosis	ARIC	MHQA14B: AGE FIRST FRACTURED HIP
Osteoporosis	ARIC	MHQA16B: AGE FIRST FRACTURED SPINE
Osteoporosis	ARIC	MHQA15B: AGE FIRST FRACTURED WRIST
Osteoporosis	ARIC	MHQA14A: EVER TOLD FRACTURED HIP	Y/N
Osteoporosis	ARIC	MHQA16A: EVER TOLD FRACTURED SPINE	Y/N
Osteoporosis	ARIC	MHQA15A: EVER TOLD FRACTURED WRIST	Y/N
Osteoporosis	EAGLE	HAG11: Doctor ever told you had osteoporosis	Y/N
Osteoporosis	WHI	osteopor_f30: Osteoporosis ever	Y/N
Osteoporosis	WHI	F33OSTEOP: F33 Osteoporosis	Y/N
PercAlcohol	ARIC	P_ALC: ALCOHOL (%KCAL)	Dietary consumption
PercAlcohol	EAGLE	DRRNKA: Pct kcal from alcohol (%kcal)	Dietary consumption
PercAlcohol	EAGLE	NCRNKA: Pct kcal from alcohol (%kcal)	Dietary consumption
PercAlcohol	EAGLE	DRPNKA: Percent of kilocalories from alcohol	Dietary consumption
PercCarbs	ARIC	P_CARB: CARBOHYDRATE (%KCAL)	Dietary consumption
PercCarbs	WHI	F60CBPCT: Percent Calories from Carbohydrates	Dietary consumption
PercCarbs	EAGLE	DRPNKC: Pct of kilocalories from carbohydrate	Dietary consumption
PercentFattyAcid	ARIC	P_SFAT: SATURATED FATTY ACID (%KCAL)	Dietary consumption
PercentFattyAcid	EAGLE	DRRNKSF: Pct kcal from saturated fat (%kcal)	Dietary consumption
PercentFattyAcid	EAGLE	NCRNKSF: f	Dietary consumption
PercentFattyAcid	EAGLE	DRPNKSF: Pct of kilocalories from saturated fat	Dietary consumption
PercentPolyunsaturated	ARIC	P_PFAT: POLYUNSATURATED FATTY ACID (%KCAL)	Dietary consumption
PercentPolyunsaturated	EAGLE	DRPNKPF: Pct of kilocals from polyunsaturated fat	Dietary consumption
PercentProtein	ARIC	P_PROT: PROTEIN (%KCAL)	Dietary consumption
PercentProtein	EAGLE	NCRNKP: Pct kcal from protein (%kcal)	Dietary consumption
PercentProtein	EAGLE	DRPNKP: Percent of kilocalories from protein	Dietary consumption
PercentProtein	WHI	F60PRPCT: Percent Calories from Protein	Dietary consumption
Phosphorus	ARIC	PHOS: PHOSPHOROUS (MG)	Dietary consumption
Phosphorus	EAGLE	NCPNPHOS: Phosphorous (mg)	Dietary consumption
Phosphorus	EAGLE	DRPNPHOS: Phosphorus (mg)	Dietary consumption
Phosphorus	WHI	F60PHOS: Dietary Phosphorous (mg)	Dietary consumption
PlasmaFibrinogen	ARIC	HEMA06: FIBRINOGEN VALUE
PlasmaFibrinogen	CHS	FIB44: FIBRINOGEN (MG/DL)
PlasmaFibrinogen	EAGLE	FBP: Plasma fibrinogen
PlasmaFibrinogen	EAGLE	FBPSI: Plasma fibrinogen - SI (g/L)
PlasmaFibrinogen	WHI	corefibr: Core Fibrinogen (mg/dl)
PlasmaSerumGlucose	ARIC	GLUCOS01: DERIVED GLUCOSE VALUE IN MG/DL
PlasmaSerumGlucose	CHS	GLU44: BASELINE GLUCOSE (MG/DL)
PlasmaSerumGlucose	EAGLE	G2P: Second plasma glucose (mg/dL)
PlasmaSerumGlucose	EAGLE	G1P: Plasma glucose (mg/dL)
PlasmaSerumGlucose	EAGLE	G1PSI: Plasma glucose: SI (mmol/L)
PlasmaSerumGlucose	EAGLE	G2PSI: Second plasma glucose: SI (mmol/L)
PlasmaSerumGlucose	EAGLE	SGP: Serum glucose (mg/dL)
PlasmaSerumGlucose	EAGLE	SGPSI: Serum glucose: SI (mmol/L)
PlasmaSerumGlucose	WHI	coregluc: Core Glucose (Mg/dl)
PlateletCount	ARIC	HMTA04: PLATELET COUNT
PlateletCount	CHS	PLATE23: PLATELET COUNT (/CC.MM)
PlateletCount	EAGLE	PVPSI: Mean platelet volume: SI
PlateletCount	EAGLE	PVPSI: Mean platelet volume: SI (fL)
PlateletCount	EAGLE	PLP: Platelet count
PlateletCount	EAGLE	PLPSI: Platelet count: SI
PlateletCount	EAGLE	DWP: Platelet distribution width (%)
PlateletCount	EAGLE	DWP: Platelet Distribution Width - (%)
PlateletCount	WHI	platelet: Platelet count (Kcell/ml)
Potassium	ARIC	POTA: POTASSIUM (MG)
Potassium	EAGLE	DRPNPOTA: Potassium (mg)
Potassium	WHI	F60POTAS: Dietary Potassium (mg)
Protein	ARIC	PROT: PROTEIN (G)
Protein	EAGLE	NCRNPROT: Protein (gm)
Protein	EAGLE	DRPNPROT: Protein (gm)
Protein	WHI	F60PROT: Dietary Protein (g)
QQSAmplitude	ARIC	ECGMA32: Q OR QS AMPLITUDE:I	ECG measurement
QQSAmplitude	ARIC	ECGMA33: Q OR QS AMPLITUDE:III	ECG measurement
QQSAmplitude	ARIC	ECGMA34: Q OR QS AMPLITUDE:V5	ECG measurement
QQSAmplitude	ARIC	ECGMA35: Q OR QS AMPLITUDE:V6	ECG measurement
QQSAmplitude	CHS	QST: MINOR Q/QS W/ ST-T	ECG measurement
QRS	ARIC	ECGMA54: QRS INTERVAL	ECG measurement
QRS	CHS	QRSINT42: QRS INTERVAL, MSEC	ECG measurement
QRS	EAGLE	ECPQRS: QRS interval	ECG measurement
QRS	WHI	QRS_AXIS: QRS Axis (degrees)	ECG measurement
QRS	WHI	QRS_INT: QRS Interval (msec)	ECG measurement
QT	ARIC	ERHA18: QT DURATION (MILLISEC)	ECG measurement
QT	CHS	QT42: Q-T INTERVAL, MSEC	ECG measurement
QT	CHS	QST: MINOR Q/QS W/ ST-T	ECG measurement
QT	EAGLE	ECPQT: QT interval (msec)	ECG measurement
QT	WHI	QT_INT: QT Interval (msec)	ECG measurement
QT	WHI	QT_IND: QT Index	ECG measurement
SerumCalcium	ARIC	CHMA10: CALCIUM (MG-DL)
SerumCalcium	EAGLE	SCP: Serum total calcium
SerumCalcium	EAGLE	CAPSI: Serum total calcium: SI (mmol/L)
SerumCalcium	EAGLE	SCPSI: Serum total calcium: SI (mmol/L)
SerumCalcium	WHI	hibldca_f30: High blood calcium
SerumCalcium	EAGLE	ICPSI: Serum normalized calcium: SI (mmol/L)
SerumCholesterol	ARIC	TCHSIU01: TOTAL CHOLESTEROL IN MMOL/L
SerumCholesterol	ARIC	HOM10B: HIGH BLOOD CHOL EVER DIAGNOSED?	Y/N
SerumCholesterol	CHS	CHOLADJ: CHOLESTEROL (ADJUSTED)
SerumCholesterol	EAGLE	TCP: Serum cholesterol (mg/dL)
SerumCholesterol	EAGLE	CHP: Serum cholesterol (mg/dL)
SerumCholesterol	EAGLE	TCPSI: Serum cholesterol: SI (mmol/L)
SerumCholesterol	EAGLE	CHPSI: Serum cholesterol: SI (mmol/L)
SerumCholesterol	EAGLE	HAE7: Doctor told blood cholesterol level high	Y/N
SerumCholesterol	WHI	hicholrp_f30: High cholesterol requiring pills ever	Y/N
SerumCholesterol	WHI	coretcho: Core Total Cholesterol (Mg/dl)
SerumCreatinine	ARIC	CHMA09: CREATININE (MG-DL)
SerumCreatinine	EAGLE	CEP: Serum creatinine
SerumCreatinine	CHS	CRE44: CREATININE (MG/DL)
SerumCreatinine	EAGLE	CEPSI: Serum creatinine: SI (umol/L)
SerumLutein	ARIC	LUT: LUTEIN AND ZEAXANTHIN MCG
SerumLutein	EAGLE	LUP: Serum lutein/zeaxanthin
SerumLutein	EAGLE	LUPSI: Serum lutein/zeaxanthin: SI
SerumLutein	WHI	corelzxa: Core Lutein and Zeaxanthin (ug/ml)
SerumPhosphorus	ARIC	CHMA12: PHOSPHORUS (MG-DL)
SerumPhosphorus	EAGLE	PSP: Serum phosphorus (mg/dL)
SerumPhosphorus	EAGLE	PSPSI: Serum phosphorus: SI (mmol/L)
SerumPotassium	ARIC	CHMA06: POTASSIUM (MMOL-L)
SerumPotassium	CHS	K44: POTASSIUM (MMOL/DL)
SerumPotassium	EAGLE	SKPSI: Serum potassium: SI
SerumProtein	ARIC	CHMA14: TOTAL PROTEIN (GM-DL)
SerumProtein	EAGLE	TPP: Serum total protein
SerumProtein	EAGLE	TPPSI: Serum total protein: SI (g/L)
SerumSodium	ARIC	CHMA05: SODIUM (MMOL-L)
SerumSodium	EAGLE	NAPSI: Serum sodium: SI
SerumSodium	EAGLE	NAPSI: Serum sodium: SI (mmol/L)
SerumTriglycerides	ARIC	TRGSIU01: TOTAL TRIGLYCERIDES IN MMOL/L
SerumTriglycerides	CHS	TRIG44: TRIGLYCERIDE (MG/DL)
SerumTriglycerides	EAGLE	TGP: Serum triglycerides (mg/dL)
SerumTriglycerides	EAGLE	TGPSI: Serum triglycerides: SI (mmol/L)
SerumTriglycerides	WHI	coretri: Core Triglyceride (Mg/dl)
SerumUreaNitrogen	ARIC	CHMA08: UREA NITROGEN (MG-DL)
SerumUreaNitrogen	EAGLE	BUP: Serum blood urea nitrogen (mg/dL)
SerumUreaNitrogen	EAGLE	BUPSI: Serum blood urea nitrogen: SI (mmol/L)
SerumUricAcid	ARIC	CHMA15: URIC ACID (MG-DL)
SerumUricAcid	CHS	URIC44: URIC ACID (MG/DL)
SerumUricAcid	CHS	URICADJ: NEW COHORT URIC44 ADJUSTED FOR DRIFT (MG/DL)
SerumUricAcid	EAGLE	UAP: Serum uric acid
SerumUricAcid	EAGLE	UAPSI: Serum uric acid: SI (umol/L)
SittingHeight	ARIC	SIT_HT01: SITTING HEIGHT IN CM
SittingHeight	CHS	SITHT: ADJUSTED SITTING HEIGHT - CM
Smoker	ARIC	CURSMK01: CURRENT CIGARETTE SMOKER	Y/N
Smoker	CHS	PRESSM: PRESENT SMOKER	Y/N
Smoker	WHI	smoknow: Smoke cigarettes now	Y/N
stroke	CHS	CAROTI: CAROTID ENDARTERECTOMY	Y/N
stroke	ARIC	HOM10D: STROKE EVER DIAGNOSED?	Y/N
stroke	ARIC	TIAVB01: TIA-VBI	Y/N
stroke	ARIC	TIARC01: TIA-RIGHT CAROTID	Y/N
stroke	ARIC	TIALC01: TIA-LEFT CAROTID	Y/N
stroke	CHS	CBD: SELF-RPT STROKE,TIA, CAR ENDAR	Y/N
stroke	CHS	STRKBASE: STROKE STATUS AT BASELINE	Y/N
stroke	CHS	TIBLMOD: TIA MODIFIED BL STAT	Y/N
stroke	CHS	TIABASE: TIA STATUS AT BASELINE	Y/N
stroke	EAGLE	HAC1D: Doctor ever told you had: stroke	Y/N
stroke	WHI	stroke_f2: Stroke ever	Y/N
stroke	WHI	STROKE: Stroke	Y/N
Subscapular	ARIC	MNSSCP01: MEAN SUBSCAPULAR IN MM	Y/N
Subscapular	EAGLE	BMPSUB: Subscapular skinfold (mm)
Systolic	ARIC	SBPA21: 2ND AND 3RD SYSTOLIC BP AVERAGE
Systolic	CHS	STDSYS16: (STAND READING)BLOOD PRESSURE:SYSTOLIC (MM HG)
Systolic	CHS	SUPSYS16: (SUPINE READING)BLOOD PRESSURE:SYSTOLIC (MM HG)
Systolic	EAGLE	HAZA11AR: Average K1 BP after data edits	BP = blood pressure
Systolic	EAGLE	HAZA11AR: Average K1 BP after data edits	BP = blood pressure
Systolic	EAGLE	HAZA8AK1: K1 for first BP measure (systolic, mmHg)	BP = blood pressure
Systolic	EAGLE	HAZA8BK1: K1 for second BP measure (systolic,mmHg)	BP = blood pressure
Systolic	EAGLE	HAZA8CK1: K1 for third BP measure (systolic, mmHg)	BP = blood pressure
Systolic	EAGLE	PEPMNK1R: Overall average K1, systolic, BP	BP = blood pressure
Systolic	EAGLE	PEPMNK1R: Overall average K1, systolic, BP	BP = blood pressure
Systolic	WHI	syst_0: Systolic BP	BP = blood pressure
ThyroidGoiter	CHS	THRY06: THYROID AGENTS	Y/N
ThyroidGoiter	ARIC	MHQA4B: AGE TOLD HAD GOITER/THYROID DIS.	DIS = Disease
ThyroidGoiter	ARIC	MHQA4A: EVER TOLD HAD GOITER/THYROID DIS.	DIS = Disease
ThyroidGoiter	ARIC	MHQA4C: STILL HAVE GOITER/THYROID DISEASE
ThyroidGoiter	EAGLE	HAC1K: Doctor ever told you had:thyroid disease	Y/N
ThyroidGoiter	EAGLE	HAC1J: Doctor ever told you had: goiter	Y/N
ThyroidGoiter	WHI	thyroid_f30: Thyroid gland problem ever	Y/N
ThyroidGoiter	WHI	goiter_f30: Goiter ever	Y/N
ThyroidGoiter	WHI	goiternw_f30: Goiter now	Y/N
ThyroidGoiter	WHI	nodule_f30: Thyroid nodule ever	Y/N
ThyroidGoiter	WHI	nodulenw_f30: Thyroid nodule now	Y/N
ThyroidGoiter	WHI	ovrthy_f30: Overactive thyroid ever	Y/N
ThyroidGoiter	WHI	ovrthynw_f30: Overactive thyroid now	Y/N
ThyroidGoiter	WHI	undthy_f30: Underactive thyroid ever	Y/N
ThyroidGoiter	WHI	undthynw_f30: Underactive thyroid now	Y/N
TotalFat	ARIC	TFAT: TOTAL FAT (G)	Dietary consumption
TotalFat	EAGLE	DRPNTFAT: Total fat (gm)	Dietary consumption
TotalFat	EAGLE	DRRNTFAT: Total fats (gm)	Dietary consumption
TotalFat	WHI	F60FAT: Dietary Total Fat (g)	Dietary consumption
TotalFattyAcid	ARIC	SFAT: SATURATED FATTY ACID (G)	Dietary consumption
TotalFattyAcid	EAGLE	NCRNSFAT: Total saturated fatty acids (gm)	Dietary consumption
TotalFattyAcid	EAGLE	DRRNSFAT: Total saturated fatty acids (gm)	Dietary consumption
TotalFattyAcid	EAGLE	DRPNSFAT: Total saturated fatty acids (gm)	Dietary consumption
TotalSodium	ARIC	SODI: SODIUM (MG)	Dietary consumption
TotalSodium	EAGLE	DRPNSODI: Sodium (mg)	Dietary consumption
TotalSodium	EAGLE	NCPNSODI: Sodium (mg)	Dietary consumption
TotalSodium	WHI	F60SODUM: Dietary Sodium (mg)	Dietary consumption
TotalThiamine	ARIC	VITB1: THIAMINE (MG)	Dietary consumption
TotalThiamine	EAGLE	DRPNVB1: Thiamin (mg)	Dietary consumption
TotalZinc	ARIC	ZINC: ZINC (MG)	Dietary consumption
TotalZinc	EAGLE	DRPNZINC: Zinc (mg)	Dietary consumption
TotalZinc	WHI	F60ZINC: Dietary Zinc (mg)	Dietary consumption
Vision	CHS	VISPROB: VISION PROBLEM	Y/N
Vision	EAGLE	HAP1: Do you have total blindness in one or both eyes?	Y/N
VitaminB12	ARIC	VITB12: VITAMIN B12 (MICROGRAMS)	Dietary consumption
VitaminB12	EAGLE	DRPNVB12: Vitamin B12 (micrograms)	Dietary consumption
VitaminB12	WHI	F60VB12: Dietary Vitamin B12 (mcg)	Dietary consumption
VitaminD	ARIC	VITD: VITAMIN D (IU)	Dietary consumption
VitaminD	EAGLE	NCPNVD: Vitamin D (mcg)	Dietary consumption
VitaminD	WHI	F60VITD: Dietary Vitamin D (mcg)	Dietary consumption
WaistHipRatio	ARIC	WSTHPR01: WAIST-TO-HIP RATIO
WaistHipRatio	EAGLE	BMPWHR: Waist to hip ratio
WaistHipRatio	WHI	whr_0: Waist hip ratio
WaistSize	ARIC	ANTA07A: WAIST GIRTH TO NEAREST CM
WaistSize	CHS	WAIST: WAIST CIRCUMFERENCE - CM
WaistSize	EAGLE	BMPWAIST: Waist circumference (cm) (2+ years)
WaistSize	WHI	waist_0: F80 Waist circumference cm
Weakness	ARIC	TIAB32: HAD SUDDEN PARALYSIS OR WEAKNESS?	Y/N
Weakness	CHS	WEAKP: WEAKNESS IN PAST 2 WKS	Y/N
WhiteBloodCount	ARIC	HMTA03: WHITE BLOOD COUNT
WhiteBloodCount	CHS	WBLD23: WHITE BLOOD COUNT (X1,000/CUBIC MM)
WhiteBloodCount	EAGLE	WCP: White blood cell count
WhiteBloodCount	EAGLE	WCPSI: White blood cell count: SI
WhiteBloodCount	WHI	wbc: White blood cell (Kcell/ml)
DietaryEnergy	EAGLE	F60ENRGY: Dietary Energy (kcal)	Dietary consumption
DietaryEnergy	WHI	F60ENRGY: Dietary Energy (kcal)	Dietary consumption
Methylhistidine	EAGLE	NCPN3MET: NCC database 3-Methylhistidine (mg)	Dietary consumption
Methylhistidine	WHI	F60METH: Dietary 3-Methylhistidine (mg)	Dietary consumption
SerumAlphaCarotene	EAGLE	ACP: Serum alpha carotene (ug/dL)
SerumAlphaCarotene	EAGLE	ACP: Serum alpha carotene
SerumAlphaCarotene	EAGLE	ACPSI: Serum alpha carotene: SI (umol/L)
SerumAlphaCarotene	WHI	coreacar: Core Alpha-Carotene (ug/ml)
SerumBetaCarotene	EAGLE	BCP: Serum beta carotene
SerumBetaCarotene	EAGLE	BCP: Serum beta carotene (ug/dL)
SerumBetaCarotene	EAGLE	BCPSI: Serum beta carotene: SI (umol/L)
SerumBetaCarotene	WHI	corebcar: Core Beta-Carotene (ug/ml)
VitaminA	WHI	F60VITA: Dietary Vitamin A (RAE)	Dietary consumption
VitaminA	WHI	F60VITAIU: Dietary Vitamin A (IU)	Dietary consumption
VitaminA	WHI	F60VITARE: Dietary Vitamin A (mcg RE)	Dietary consumption
VitaminA	EAGLE	DRPNVARE: Vitamin A (RE)	Dietary consumption
VitaminA	EAGLE	DRPNVAIU: Vitamin A (IU)	Dietary consumption
VitaminE	EAGLE	DRPNVE: Vitamin E (alpha tocopherol equivalents)	Dietary consumption
VitaminE	WHI	F60VTEIU: Dietary Vitamin E (IU)	Dietary consumption
VitaminE	WHI	F60ATOCO: Dietary Alpha-Tocopherol (mg)	Dietary consumption
VitaminE	WHI	F60VITE: Dietary Total Alpha-Toc Eq (mg)	Dietary consumption
VitaminK	WHI	F60VITK: Dietary Vitamin K (NDS Value) (mcg)	Dietary consumption
VitaminK	EAGLE	NCPNVK: NCC database Vitamin K (mcg)	Dietary consumption
