# Supplementary material for: Phenome-Wide Association Study (PheWAS) for Detection of Pleiotropy within the Population Architecture using Genomics and Epidemiology (PAGE) Network
Source: PLoS Genet. 2013 Jan 31;9(1):e1003087. doi: 10.1371/journal.pgen.1003087 (PMC3561060; doi:10.1371/journal.pgen.1003087)
Supplement: Table S3 — The expanded results for the 111 PheWAS associations identified in this study. (XLSX) [file pgen.1003087.s003.xlsx]

## Sheet: Comparing_new_corrections
SNP ID	Phentoype Class	Study	Ethnicity	Reference Allele	P Value	Beta	SE	Sample Size	Reference Allele Frequency	Phenotype Description	Phenotype focus for PAGE replication work	Other Previously Associated Phenotypes	PubMed ID References (NHGRI GWAS Catalog, Johnson et all 2009, or PubMed)	Previously Associated Phenotype	Phenotype Transformation	HapMap Alleles	HapMap Major Allele	HapMap Major Allele Frequency
RS328	HDL	ARIC	EA	C	1.66e-13	-0.05217	0.00707	11053	0.8986	RE-CALIBRATED HDL CHOL. IN MG/DL	HDL Cholesterol	Triglycerides	18193044	HDL Cholesterol	NATURAL LOG	G/C	C	0.875
RS328	HDL	ARIC	EA	C	7.88e-13	-2.68688	0.37465	11053	0.8986	RE-CALIBRATED HDL CHOL. IN MG/DL	HDL Cholesterol	Triglycerides	18193044	HDL Cholesterol	NONE	G/C	C	0.875
RS328	HDL	ARIC	EA	C	3.01e-12	-1.69144	0.00712	11052	0.8986	RE-CALIBRATED HDL(3) CHOL. IN MG/DL	HDL Cholesterol	Triglycerides	18193044	HDL Cholesterol	NATURAL LOG	G/C	C	0.875
RS328	HDL	ARIC	EA	C	3.66e-12	-0.04973	0.24312	11052	0.8986	RE-CALIBRATED HDL(3) CHOL. IN MG/DL	HDL Cholesterol	Triglycerides	18193044	HDL Cholesterol	NONE	G/C	C	0.875
RS328	HDL	ARIC	EA	C	2.47e-07	-0.99213	0.19215	11052	0.8986	RE-CALIBRATED HDL(2) CHOL. IN MG/DL	HDL Cholesterol	Triglycerides	18193044	HDL Cholesterol	NONE	G/C	C	0.875
RS328	HDL	ARIC	EA	C	1.84e-05	-0.05563	0.01298	11052	0.8986	RE-CALIBRATED HDL(2) CHOL. IN MG/DL	HDL Cholesterol	Triglycerides	18193044	HDL Cholesterol	NATURAL LOG	G/C	C	0.875
RS328	HDL	CHS	EA	C	2.71e-05	-0.04018	0.00956	4463	0.8986	HDL (MG/DL)	HDL Cholesterol	Triglycerides	18193044	HDL Cholesterol	NATURAL LOG	G/C	C	0.875
RS328	HDL	CHS	EA	C	4.7558e-05	-2.19891	0.5401	4463	0.8986	HDL (MG/DL)	HDL Cholesterol	Triglycerides	18193044	HDL Cholesterol	NONE	G/C	C	0.875
RS328	HDL	EAGLE	EA	C	0.000187986	-0.05083	0.01359	2539	0.90113	Serum HDL cholesterol (mg/dL)	HDL Cholesterol	Triglycerides	18193044	HDL Cholesterol	LN1	G/C	C	0.875
RS328	HDL	EAGLE	EA	C	0.000217098	-0.02864	0.00773	2539	0.90113	Serum HDL cholesterol: SI	HDL Cholesterol	Triglycerides	18193044	HDL Cholesterol	LN1	G/C	C	0.875
RS328	HDL	EAGLE	EA	C	0.000344989	-2.62653	0.73289	2539	0.90113	Serum HDL cholesterol (mg/dL)	HDL Cholesterol	Triglycerides	18193044	HDL Cholesterol	NONE	G/C	C	0.875
RS328	HDL	EAGLE	EA	C	0.000346222	-0.06792	0.01896	2539	0.90113	Serum HDL cholesterol: SI	HDL Cholesterol	Triglycerides	18193044	HDL Cholesterol	NONE	G/C	C	0.875
RS328	HDL	ARIC	EA	C	0.00149122	0.17387	0.05474	11064	0.8986	HIGH BLOOD CHOL EVER DIAGNOSED?	HDL Cholesterol	Triglycerides	18193044	HDL Cholesterol	NONE	G/C	C	0.875
RS328	HDL	WHI	EA	C	0.00330835	-3.58995	1.21889	920	0.9	Core HDL Cholesterol (Mg/dl)	HDL Cholesterol	Triglycerides	18193044	HDL Cholesterol	NONE	G/C	C	0.875
RS328	HDL	WHI	EA	C	0.0045349	-0.056207	0.019754	920	0.9	Core HDL Cholesterol (Mg/dl)	HDL Cholesterol	Triglycerides	18193044	HDL Cholesterol	NATURAL LOG	G/C	C	0.875
RS328	HDL	WHI	EA	C	0.0153801	-0.0398375	0.0164076	891	0.900673	Core High-Density Lipoprotein-3 (Mg/dl)	HDL Cholesterol	Triglycerides	18193044	HDL Cholesterol	NATURAL LOG	G/C	C	0.875
RS328	HDL	WHI	EA	C	0.0184415	-1.59283	0.674646	891	0.900673	Core High-Density Lipoprotein-3 (Mg/dl)	HDL Cholesterol	Triglycerides	18193044	HDL Cholesterol	NONE	G/C	C	0.875
RS328	HDL	WHI	EA	C	0.0362438	-1.4238	0.678853	891	0.900673	Core High-Density Lipoprotein-2 (Mg/dl)	HDL Cholesterol	Triglycerides	18193044	HDL Cholesterol	NONE	G/C	C	0.875
RS328	HDL	WHI	EA	C	0.0486839	-0.0653727	0.0331158	891	0.900673	Core High-Density Lipoprotein-2 (Mg/dl)	HDL Cholesterol	Triglycerides	18193044	HDL Cholesterol	NATURAL LOG	G/C	C	0.875
RS328	SerumTriglycerides	ARIC	EA	C	1.48e-18	0.06125	0.00695	11053	0.8986	TOTAL TRIGLYCERIDES IN MMOL/L	HDL Cholesterol	Triglycerides	18193044	HDL Cholesterol	NATURAL LOG	G/C	C	0.875
RS328	SerumTriglycerides	ARIC	EA	C	5.59e-16	0.18846	0.02324	11053	0.8986	TOTAL TRIGLYCERIDES IN MMOL/L	HDL Cholesterol	Triglycerides	18193044	HDL Cholesterol	NONE	G/C	C	0.875
RS328	SerumTriglycerides	CHS	EA	C	3.23e-10	0.09287	0.01474	4469	0.8929	TRIGLYCERIDE (MG/DL)	HDL Cholesterol	Triglycerides	18193044	HDL Cholesterol	NATURAL LOG	G/C	C	0.875
RS328	SerumTriglycerides	CHS	EA	C	1.34e-08	15.4072	2.70679	4469	0.8929	TRIGLYCERIDE (MG/DL)	HDL Cholesterol	Triglycerides	18193044	HDL Cholesterol	NONE	G/C	C	0.875
RS328	SerumTriglycerides	EAGLE	EA	C	1.14e-05	0.07197	0.01637	2555	0.90113	Serum triglycerides: SI (mmol/L)	HDL Cholesterol	Triglycerides	18193044	HDL Cholesterol	LN1	G/C	C	0.875
RS328	SerumTriglycerides	EAGLE	EA	C	1.17e-05	0.11608	0.02643	2555	0.90113	Serum triglycerides (mg/dL)	HDL Cholesterol	Triglycerides	18193044	HDL Cholesterol	LN1	G/C	C	0.875
RS328	SerumTriglycerides	EAGLE	EA	C	0.000100372	0.24315	0.06241	2555	0.90113	Serum triglycerides: SI (mmol/L)	HDL Cholesterol	Triglycerides	18193044	HDL Cholesterol	NONE	G/C	C	0.875
RS328	SerumTriglycerides	EAGLE	EA	C	0.00010081	21.5302	5.52796	2555	0.90113	Serum triglycerides (mg/dL)	HDL Cholesterol	Triglycerides	18193044	HDL Cholesterol	NONE	G/C	C	0.875
RS328	SerumTriglycerides	WHI	EA	C	0.0093997	0.0914079	0.0351214	924	0.899892	Core Triglyceride (Mg/dl)	HDL Cholesterol	Triglycerides	18193044	HDL Cholesterol	NATURAL LOG	G/C	C	0.875
RS328	SerumTriglycerides	WHI	EA	C	0.0249839	15.4451	6.87882	924	0.899892	Core Triglyceride (Mg/dl)	HDL Cholesterol	Triglycerides	18193044	HDL Cholesterol	NONE	G/C	C	0.875
RS10757278	ANGINA	ARIC	EA	A	0.00443935	-0.31068	0.1092	722	0.5227	SEE A DOC BECAUSE OF CHEST PAIN?	Myocardial infarction		17478679	Myocardial infarction	NONE	G/A	A	0.5
RS10757278	ANGINA	CHS	EA	A	0.00595535	-0.12016	0.04369	4474	0.5095	EVER HAD PAIN/DISCOMFORT IN YOUR CHEST	Myocardial infarction		17478679	Myocardial infarction	NONE	G/A	A	0.5
RS10757278	ANGINA	WHI	EA	A	0.00658862	-0.144683	0.0532519	13313	0.501202	Angina	Myocardial infarction		17478679	Myocardial infarction	NONE	G/A	A	0.5
RS10757278	ANGINA	ARIC	EA	A	0.00816614	0.15799	0.05973	11040	0.5227	ROSE ANGINA	Myocardial infarction		17478679	Myocardial infarction	NONE	G/A	A	0.5
RS10757278	ANGINA	ARIC	EA	A	0.0097254	-0.0705	0.02727	11047	0.5227	CHEST PAIN OR DISCOMFORT?	Myocardial infarction		17478679	Myocardial infarction	NONE	G/A	A	0.5
RS10757278	ANGINA	CHS	EA	A	0.0542495	-0.16675	0.08663	4475	0.5095	ANGINA BY ROSE QUESTIONNAIRE	Myocardial infarction		17478679	Myocardial infarction	NONE	G/A	A	0.5
RS10757278	ANGINA	WHI	EA	A	0.0737132	-0.091988	0.0514362	13224	0.501361	Angina ever	Myocardial infarction		17478679	Myocardial infarction	NONE	G/A	A	0.5
RS10757278	ANGINA	WHI	EA	A	0.103101	-0.126578	0.0776554	13213	0.5014	Pills for angina now	Myocardial infarction		17478679	Myocardial infarction	NONE	G/A	A	0.5
RS10757278	ANGINA	CHS	EA	A	0.10375	-0.10417	0.06403	4479	0.5095	ANGINA STATUS AT BASELINE	Myocardial infarction		17478679	Myocardial infarction	NONE	G/A	A	0.5
RS10757278	ANGINA	ARIC	EA	A	0.436864	-0.08794	0.11311	718	0.5227	HOSPITALIZED FOR CHEST PAIN?	Myocardial infarction		17478679	Myocardial infarction	NONE	G/A	A	0.5
RS10757278	ANGINA	ARIC	EA	A	0.812737	-0.01311	0.05535	4725	0.5227	SEVERE CHEST PAIN 30 MIN OR MORE?	Myocardial infarction		17478679	Myocardial infarction	NONE	G/A	A	0.5
RS10923931	WhiteBloodCount	WHI	AA	G	1.36e-10	0.0395372	0.00614324	4215	0.69312	White blood cell (Kcell/ml)	Type 2 Diabetes	Type I Diabetes	18372903	Type 2 Diabetes	NATURAL LOG	T/G	G	0.61
RS10923931	WhiteBloodCount	EAGLE	AA	G	0.000274552	0.24889	0.06829	2083	0.69312	White blood cell count	Type 2 Diabetes	Type I Diabetes	18372903	Type 2 Diabetes	NONE	T/G	G	0.61
RS10923931	WhiteBloodCount	EAGLE	AA	G	0.000274552	0.24889	0.06829	2083	0.69312	White blood cell count: SI	Type 2 Diabetes	Type I Diabetes	18372903	Type 2 Diabetes	NONE	T/G	G	0.61
RS10923931	WhiteBloodCount	ARIC	AA	G	0.000873694	0.17833	0.05353	3051	0.666	WHITE BLOOD COUNT	Type 2 Diabetes	Type I Diabetes	18372903	Type 2 Diabetes	NONE	T/G	G	0.61
RS10923931	WhiteBloodCount	EAGLE	AA	G	0.000958699	0.02814	0.00851	2083	0.69312	White blood cell count	Type 2 Diabetes	Type I Diabetes	18372903	Type 2 Diabetes	LN1	T/G	G	0.61
RS10923931	WhiteBloodCount	EAGLE	AA	G	0.000958699	0.02814	0.00851	2083	0.69312	White blood cell count: SI	Type 2 Diabetes	Type I Diabetes	18372903	Type 2 Diabetes	LN1	T/G	G	0.61
RS10923931	WhiteBloodCount	ARIC	AA	G	0.00124833	0.02305	0.00714	3051	0.666	WHITE BLOOD COUNT	Type 2 Diabetes	Type I Diabetes	18372903	Type 2 Diabetes	NATURAL LOG	T/G	G	0.61
RS10923931	WhiteBloodCount	CHS	AA	G	0.0597473	0.02731	0.01449	786	0.6758	WHITE BLOOD COUNT (X1,000/CUBIC MM)	Type 2 Diabetes	Type I Diabetes	18372903	Type 2 Diabetes	NATURAL LOG	T/G	G	0.61
RS10923931	WhiteBloodCount	WHI	AA	G	0.064271	0.538724	0.291079	4215	0.69312	White blood cell (Kcell/ml)	Type 2 Diabetes	Type I Diabetes	18372903	Type 2 Diabetes	NONE	T/G	G	0.61
RS10923931	WhiteBloodCount	CHS	AA	G	0.0736311	0.26335	0.14702	786	0.6758	WHITE BLOOD COUNT (X1,000/CUBIC MM)	Type 2 Diabetes	Type I Diabetes	18372903	Type 2 Diabetes	NONE	T/G	G	0.61
RS1333049	ANGINA	ARIC	EA	C	0.00469111	0.08416	0.02976	9338	0.4783	CHEST PAIN OR DISCOMFORT?	Coronary Artery Disease	Type 2 Diabetes, Hypertension	17554300, 17634449	Coronary Artery Disease	NONE	C/G	G	0.508
RS1333049	ANGINA	WHI	EA	C	0.00774901	0.141721	0.0532224	13331	0.5012	Angina	Coronary Artery Disease	Type 2 Diabetes, Hypertension	17554300, 17634449	Coronary Artery Disease	NONE	C/G	G	0.508
RS1333049	ANGINA	ARIC	EA	C	0.0087981	0.31864	0.12163	572	0.4783	SEE A DOC BECAUSE OF CHEST PAIN?	Coronary Artery Disease	Type 2 Diabetes, Hypertension	17554300, 17634449	Coronary Artery Disease	NONE	C/G	G	0.508
RS1333049	ANGINA	CHS	EA	C	0.00972266	0.11284	0.04364	4472	0.4898	EVER HAD PAIN/DISCOMFORT IN YOUR CHEST	Coronary Artery Disease	Type 2 Diabetes, Hypertension	17554300, 17634449	Coronary Artery Disease	NONE	C/G	G	0.508
RS1333049	ANGINA	ARIC	EA	C	0.0115623	-0.17002	0.06733	9330	0.4783	ROSE ANGINA	Coronary Artery Disease	Type 2 Diabetes, Hypertension	17554300, 17634449	Coronary Artery Disease	NONE	C/G	G	0.508
RS1333049	ANGINA	CHS	EA	C	0.0616192	0.16151	0.08641	4473	0.4898	ANGINA BY ROSE QUESTIONNAIRE	Coronary Artery Disease	Type 2 Diabetes, Hypertension	17554300, 17634449	Coronary Artery Disease	NONE	C/G	G	0.508
RS1333049	ANGINA	WHI	EA	C	0.082495	0.0892718	0.0514123	13242	0.501359	Angina ever	Coronary Artery Disease	Type 2 Diabetes, Hypertension	17554300, 17634449	Coronary Artery Disease	NONE	C/G	G	0.508
RS1333049	ANGINA	WHI	EA	C	0.120399	0.120608	0.0776564	13231	0.501398	Pills for angina now	Coronary Artery Disease	Type 2 Diabetes, Hypertension	17554300, 17634449	Coronary Artery Disease	NONE	C/G	G	0.508
RS1333049	ANGINA	CHS	EA	C	0.138366	0.09473	0.06393	4477	0.4898	ANGINA STATUS AT BASELINE	Coronary Artery Disease	Type 2 Diabetes, Hypertension	17554300, 17634449	Coronary Artery Disease	NONE	C/G	G	0.508
RS1333049	ANGINA	ARIC	EA	C	0.482447	0.09197	0.13094	568	0.4783	HOSPITALIZED FOR CHEST PAIN?	Coronary Artery Disease	Type 2 Diabetes, Hypertension	17554300, 17634449	Coronary Artery Disease	NONE	C/G	G	0.508
RS1333049	ANGINA	ARIC	EA	C	0.861197	0.01066	0.06094	3960	0.4783	SEVERE CHEST PAIN 30 MIN OR MORE?	Coronary Artery Disease	Type 2 Diabetes, Hypertension	17554300, 17634449	Coronary Artery Disease	NONE	C/G	G	0.508
RS17145738	SerumTriglycerides	ARIC	EA	C	4.4e-12	0.04842	0.00698	9328	0.8794	TOTAL TRIGLYCERIDES IN MMOL/L	Triglycerides	Bipolar disorder	18193043, 18193044	Triglycerides	NATURAL LOG	T/C	C	0.883
RS17145738	SerumTriglycerides	ARIC	EA	C	6.06e-10	0.14537	0.02346	9328	0.8794	TOTAL TRIGLYCERIDES IN MMOL/L	Triglycerides	Bipolar disorder	18193043, 18193044	Triglycerides	NONE	T/C	C	0.883
RS17145738	SerumTriglycerides	WHI	EA	C	3.52e-08	0.170385	0.0306402	924	0.871753	Core Triglyceride (Mg/dl)	Triglycerides	Bipolar disorder	18193043, 18193044	Triglycerides	NATURAL LOG	T/C	C	0.883
RS17145738	SerumTriglycerides	WHI	EA	C	1.2e-06	29.418	6.01777	924	0.871753	Core Triglyceride (Mg/dl)	Triglycerides	Bipolar disorder	18193043, 18193044	Triglycerides	NONE	T/C	C	0.883
RS17145738	SerumTriglycerides	CHS	EA	C	1.94e-05	0.05861	0.01371	4476	0.8756	TRIGLYCERIDE (MG/DL)	Triglycerides	Bipolar disorder	18193043, 18193044	Triglycerides	NATURAL LOG	T/C	C	0.883
RS17145738	SerumTriglycerides	CHS	EA	C	0.000115962	9.71062	2.51706	4476	0.8756	TRIGLYCERIDE (MG/DL)	Triglycerides	Bipolar disorder	18193043, 18193044	Triglycerides	NONE	T/C	C	0.883
RS17145738	SerumTriglycerides	EAGLE	EA	C	0.728576	-0.01035	0.02981	2450	0.871753	Serum triglycerides (mg/dL)	Triglycerides	Bipolar disorder	18193043, 18193044	Triglycerides	LN1	T/C	C	0.883
RS17145738	SerumTriglycerides	EAGLE	EA	C	0.770757	-0.00537	0.01844	2450	0.871753	Serum triglycerides: SI (mmol/L)	Triglycerides	Bipolar disorder	18193043, 18193044	Triglycerides	LN1	T/C	C	0.883
RS17145738	SerumTriglycerides	EAGLE	EA	C	0.971222	0.22264	6.17094	2450	0.871753	Serum triglycerides (mg/dL)	Triglycerides	Bipolar disorder	18193043, 18193044	Triglycerides	NONE	T/C	C	0.883
RS17145738	SerumTriglycerides	EAGLE	EA	C	0.974789	0.0022	0.06967	2450	0.871753	Serum triglycerides: SI (mmol/L)	Triglycerides	Bipolar disorder	18193043, 18193044	Triglycerides	NONE	T/C	C	0.883
RS174547	SerumTriglycerides	EAGLE	AA	C	0.00298474	0.04771	0.01605	2025	0.0873	Serum triglycerides: SI (mmol/L)	HDL Cholesterol	Triglycerides, Total cholesterol, LDL cholesterol	20037589, 19060906	HDL Cholesterol	LN1	C/T	T	0.983
RS174547	SerumTriglycerides	EAGLE	AA	C	0.0030767	0.08412	0.02838	2025	0.0873	Serum triglycerides (mg/dL)	HDL Cholesterol	Triglycerides, Total cholesterol, LDL cholesterol	20037589, 19060906	HDL Cholesterol	LN1	C/T	T	0.983
RS174547	SerumTriglycerides	CHS	AA	C	0.00858943	14.9634	5.67985	803	0.08232	TRIGLYCERIDE (MG/DL)	HDL Cholesterol	Triglycerides, Total cholesterol, LDL cholesterol	20037589, 19060906	HDL Cholesterol	NONE	C/T	T	0.983
RS174547	SerumTriglycerides	ARIC	AA	C	0.00952316	0.03309	0.01276	2968	0.08865	TOTAL TRIGLYCERIDES IN MMOL/L	HDL Cholesterol	Triglycerides, Total cholesterol, LDL cholesterol	20037589, 19060906	HDL Cholesterol	NATURAL LOG	C/T	T	0.983
RS174547	SerumTriglycerides	EAGLE	AA	C	0.0106785	11.065	4.32999	2025	0.0873	Serum triglycerides (mg/dL)	HDL Cholesterol	Triglycerides, Total cholesterol, LDL cholesterol	20037589, 19060906	HDL Cholesterol	NONE	C/T	T	0.983
RS174547	SerumTriglycerides	EAGLE	AA	C	0.0107129	0.12487	0.04889	2025	0.0873	Serum triglycerides: SI (mmol/L)	HDL Cholesterol	Triglycerides, Total cholesterol, LDL cholesterol	20037589, 19060906	HDL Cholesterol	NONE	C/T	T	0.983
RS174547	SerumTriglycerides	CHS	AA	C	0.0148999	0.09332	0.03825	803	0.08232	TRIGLYCERIDE (MG/DL)	HDL Cholesterol	Triglycerides, Total cholesterol, LDL cholesterol	20037589, 19060906	HDL Cholesterol	NATURAL LOG	C/T	T	0.983
RS174547	SerumTriglycerides	ARIC	AA	C	0.0197467	0.09974	0.04276	2968	0.08865	TOTAL TRIGLYCERIDES IN MMOL/L	HDL Cholesterol	Triglycerides, Total cholesterol, LDL cholesterol	20037589, 19060906	HDL Cholesterol	NONE	C/T	T	0.983
RS174547	SerumTriglycerides	WHI	AA	C	0.149148	6.05514	4.19432	1009	0.0976214	Core Triglyceride (Mg/dl)	HDL Cholesterol	Triglycerides, Total cholesterol, LDL cholesterol	20037589, 19060906	HDL Cholesterol	NONE	C/T	T	0.983
RS174547	SerumTriglycerides	WHI	AA	C	0.180879	0.040959	0.0305897	1009	0.0976214	Core Triglyceride (Mg/dl)	HDL Cholesterol	Triglycerides, Total cholesterol, LDL cholesterol	20037589, 19060906	HDL Cholesterol	NATURAL LOG	C/T	T	0.983
RS2197089	SerumTriglycerides	ARIC	EA	T	6.99e-09	-0.02644	0.00456	9322	0.5543	TOTAL TRIGLYCERIDES IN MMOL/L	HDL Cholesterol	Triglyceride levels	18193043	HDL Cholesterol	NATURAL LOG	G/A	A	0.575
RS2197089	SerumTriglycerides	ARIC	EA	T	1.28e-06	-0.0743	0.01533	9322	0.5543	TOTAL TRIGLYCERIDES IN MMOL/L	HDL Cholesterol	Triglyceride levels	18193043	HDL Cholesterol	NONE	G/A	A	0.575
RS2197089	SerumTriglycerides	CHS	EA	T	1.34e-06	-0.04415	0.00912	4469	0.5579	TRIGLYCERIDE (MG/DL)	HDL Cholesterol	Triglyceride levels	18193043	HDL Cholesterol	NATURAL LOG	G/A	A	0.575
RS2197089	SerumTriglycerides	CHS	EA	T	1.34e-06	-8.09576	1.67256	4469	0.5579	TRIGLYCERIDE (MG/DL)	HDL Cholesterol	Triglyceride levels	18193043	HDL Cholesterol	NONE	G/A	A	0.575
RS2197089	SerumTriglycerides	WHI	EA	T	0.00390776	-12.4092	4.28966	924	0.5579	Core Triglyceride (Mg/dl)	HDL Cholesterol	Triglyceride levels	18193043	HDL Cholesterol	NONE	G/A	A	0.575
RS2197089	SerumTriglycerides	WHI	EA	T	0.00707458	-0.0592104	0.021935	924	0.5579	Core Triglyceride (Mg/dl)	HDL Cholesterol	Triglyceride levels	18193043	HDL Cholesterol	NATURAL LOG	G/A	A	0.575
RS2197089	SerumTriglycerides	EAGLE	EA	T	0.0327155	-0.03394	0.01589	2574	0.5445	Serum triglycerides (mg/dL)	HDL Cholesterol	Triglyceride levels	18193043	HDL Cholesterol	LN1	G/A	A	0.575
RS2197089	SerumTriglycerides	EAGLE	EA	T	0.0386581	-0.02034	0.00983	2574	0.5445	Serum triglycerides: SI (mmol/L)	HDL Cholesterol	Triglyceride levels	18193043	HDL Cholesterol	LN1	G/A	A	0.575
RS2197089	SerumTriglycerides	EAGLE	EA	T	0.0753966	-0.06644	0.03735	2574	0.5445	Serum triglycerides: SI (mmol/L)	HDL Cholesterol	Triglyceride levels	18193043	HDL Cholesterol	NONE	G/A	A	0.575
RS2197089	SerumTriglycerides	EAGLE	EA	T	0.0756306	-5.88024	3.30845	2574	0.5445	Serum triglycerides (mg/dL)	HDL Cholesterol	Triglyceride levels	18193043	HDL Cholesterol	NONE	G/A	A	0.575
RS2228145	WhiteBloodCount	ARIC	AA	A	8.42e-10	-0.05354	0.0087	3806	0.8651	WHITE BLOOD COUNT	C-reactive Protein		20811626, 20186139	C-reactive Protein	NATURAL LOG	C/A	A	0.958
RS2228145	WhiteBloodCount	ARIC	AA	A	4.17e-08	-0.35682	0.06494	3806	0.8651	WHITE BLOOD COUNT	C-reactive Protein		20811626, 20186139	C-reactive Protein	NONE	C/A	A	0.958
RS2228145	WhiteBloodCount	EAGLE	AA	A	0.000282921	-0.3537	0.09726	2038	0.8685	White blood cell count	C-reactive Protein		20811626, 20186139	C-reactive Protein	NONE	C/A	A	0.958
RS2228145	WhiteBloodCount	EAGLE	AA	A	0.000282921	-0.3537	0.09726	2038	0.8685	White blood cell count: SI	C-reactive Protein		20811626, 20186139	C-reactive Protein	NONE	C/A	A	0.958
RS2228145	WhiteBloodCount	EAGLE	AA	A	0.00035739	-0.04314	0.01206	2038	0.8685	White blood cell count	C-reactive Protein		20811626, 20186139	C-reactive Protein	LN1	C/A	A	0.958
RS2228145	WhiteBloodCount	EAGLE	AA	A	0.00035739	-0.04314	0.01206	2038	0.8685	White blood cell count: SI	C-reactive Protein		20811626, 20186139	C-reactive Protein	LN1	C/A	A	0.958
RS2228145	WhiteBloodCount	CHS	AA	A	0.00056086	-0.06185	0.01785	783	0.8352	WHITE BLOOD COUNT (X1,000/CUBIC MM)	C-reactive Protein		20811626, 20186139	C-reactive Protein	NATURAL LOG	C/A	A	0.958
RS2228145	WhiteBloodCount	CHS	AA	A	0.0647775	-0.33695	0.18219	783	0.8352	WHITE BLOOD COUNT (X1,000/CUBIC MM)	C-reactive Protein		20811626, 20186139	C-reactive Protein	NONE	C/A	A	0.958
RS28927680	SerumTriglycerides	EAGLE	EA	G	3.11e-06	-29.2843	6.26589	2596	0.9302	Serum triglycerides (mg/dL)	HDL Cholesterol	Triglycerides, Triglyceride/HDL ratio	17463246, 18193044	HDL Cholesterol	NONE	C/G	G
RS28927680	SerumTriglycerides	CHS	EA	G	9.24e-09	-19.3314	3.35898	4470	0.93371	TRIGLYCERIDE (MG/DL)	HDL Cholesterol	Triglycerides, Triglyceride/HDL ratio	17463246, 18193044	HDL Cholesterol	NONE	C/G	G
RS28927680	SerumTriglycerides	WHI	EA	G	0.242011	-9.25255	7.90324	924	0.924242	Core Triglyceride (Mg/dl)	HDL Cholesterol	Triglycerides, Triglyceride/HDL ratio	17463246, 18193044	HDL Cholesterol	NONE	C/G	G
RS28927680	SerumTriglycerides	EAGLE	EA	G	3.1e-06	-0.33067	0.07074	2596	0.9302	Serum triglycerides: SI (mmol/L)	HDL Cholesterol	Triglycerides, Triglyceride/HDL ratio	17463246, 18193044	HDL Cholesterol	NONE	C/G	G
RS28927680	SerumTriglycerides	ARIC	EA	G	2.39e-20	-0.25164	0.02717	10884	0.9277	TOTAL TRIGLYCERIDES IN MMOL/L	HDL Cholesterol	Triglycerides, Triglyceride/HDL ratio	17463246, 18193044	HDL Cholesterol	NONE	C/G	G
RS28927680	SerumTriglycerides	EAGLE	EA	G	6.1e-06	-0.13631	0.03008	2596	0.9302	Serum triglycerides (mg/dL)	HDL Cholesterol	Triglycerides, Triglyceride/HDL ratio	17463246, 18193044	HDL Cholesterol	LN1	C/G	G
RS28927680	SerumTriglycerides	CHS	EA	G	1.47e-09	-0.11092	0.0183	4470	0.93371	TRIGLYCERIDE (MG/DL)	HDL Cholesterol	Triglycerides, Triglyceride/HDL ratio	17463246, 18193044	HDL Cholesterol	NATURAL LOG	C/G	G
RS28927680	SerumTriglycerides	EAGLE	EA	G	3.05e-06	-0.08708	0.01862	2596	0.9302	Serum triglycerides: SI (mmol/L)	HDL Cholesterol	Triglycerides, Triglyceride/HDL ratio	17463246, 18193044	HDL Cholesterol	LN1	C/G	G
RS28927680	SerumTriglycerides	ARIC	EA	G	1.8e-23	-0.08117	0.00811	10884	0.9277	TOTAL TRIGLYCERIDES IN MMOL/L	HDL Cholesterol	Triglycerides, Triglyceride/HDL ratio	17463246, 18193044	HDL Cholesterol	NATURAL LOG	C/G	G
RS28927680	SerumTriglycerides	WHI	EA	G	0.278226	-0.0438253	0.0403937	924	0.924242	Core Triglyceride (Mg/dl)	HDL Cholesterol	Triglycerides, Triglyceride/HDL ratio	17463246, 18193044	HDL Cholesterol	NATURAL LOG	C/G	G
RS3135506	SerumTriglycerides	ARIC	EA	C	5.48e-26	0.08822	0.00835	10937	0.06697	TOTAL TRIGLYCERIDES IN MMOL/L	HDL Cholesterol	Triglyceride levels	18596051, 18660489, 19018513, 19057464, 19629056, 19910639, 20395964, 20406163, 20429872	HDL Cholesterol	NATURAL LOG	C/G	G	0.942
RS3135506	SerumTriglycerides	ARIC	EA	C	1.67e-21	0.2669	0.02797	10937	0.06697	TOTAL TRIGLYCERIDES IN MMOL/L	HDL Cholesterol	Triglyceride levels	18596051, 18660489, 19018513, 19057464, 19629056, 19910639, 20395964, 20406163, 20429872	HDL Cholesterol	NONE	C/G	G	0.942
RS3135506	SerumTriglycerides	CHS	EA	C	1.68e-09	0.11547	0.01912	4472	0.06046	TRIGLYCERIDE (MG/DL)	HDL Cholesterol	Triglyceride levels	18596051, 18660489, 19018513, 19057464, 19629056, 19910639, 20395964, 20406163, 20429872	HDL Cholesterol	NATURAL LOG	C/G	G	0.942
RS3135506	SerumTriglycerides	CHS	EA	C	6.66e-09	20.3943	3.5099	4472	0.06046	TRIGLYCERIDE (MG/DL)	HDL Cholesterol	Triglyceride levels	18596051, 18660489, 19018513, 19057464, 19629056, 19910639, 20395964, 20406163, 20429872	HDL Cholesterol	NONE	C/G	G	0.942
RS3135506	SerumTriglycerides	EAGLE	EA	C	2.336e-06	0.35842	0.07573	2552	0.06309	Serum triglycerides: SI (mmol/L)	HDL Cholesterol	Triglyceride levels	18596051, 18660489, 19018513, 19057464, 19629056, 19910639, 20395964, 20406163, 20429872	HDL Cholesterol	NONE	C/G	G	0.942
RS3135506	SerumTriglycerides	EAGLE	EA	C	2.34e-06	31.7443	6.70772	2552	0.06309	Serum triglycerides (mg/dL)	HDL Cholesterol	Triglyceride levels	18596051, 18660489, 19018513, 19057464, 19629056, 19910639, 20395964, 20406163, 20429872	HDL Cholesterol	NONE	C/G	G	0.942
RS3135506	SerumTriglycerides	EAGLE	EA	C	1.17e-05	0.08783	0.02	2552	0.06309	Serum triglycerides: SI (mmol/L)	HDL Cholesterol	Triglyceride levels	18596051, 18660489, 19018513, 19057464, 19629056, 19910639, 20395964, 20406163, 20429872	HDL Cholesterol	LN1	C/G	G	0.942
RS3135506	SerumTriglycerides	EAGLE	EA	C	3.46e-05	0.13414	0.03234	2552	0.06309	Serum triglycerides (mg/dL)	HDL Cholesterol	Triglyceride levels	18596051, 18660489, 19018513, 19057464, 19629056, 19910639, 20395964, 20406163, 20429872	HDL Cholesterol	LN1	C/G	G	0.942
RS4420638	CholesterolMG	ARIC	EA	A	0.00148083	0.02969	0.00934	9194	0.8134	DIETARY CHOLESTEROL (MG)	LDL Cholesterol, lipids	Alzheimer's disease, Coronary Artery Disease, C-reactive protein, Sporadic late onset Alzheimer's disease, ApoB, Triglycerides, Total cholesterol	17474819, 17463246,18193043, 18802019, 17998437, 19197348, 19567438	LDL Cholesterol	NATURAL LOG	G/A	A	0.817
RS4420638	CholesterolMG	ARIC	EA	A	0.00327807	6.93977	2.35954	9194	0.8134	DIETARY CHOLESTEROL (MG)	LDL Cholesterol, lipids	Alzheimer's disease, Coronary Artery Disease, C-reactive protein, Sporadic late onset Alzheimer's disease, ApoB, Triglycerides, Total cholesterol	17474819, 17463246,18193043, 18802019, 17998437, 19197348, 19567438	LDL Cholesterol	NONE	G/A	A	0.817
RS4420638	CholesterolMG	WHI	EA	A	0.00434849	0.0275392	0.00965544	13291	0.831728	Dietary Cholesterol (mg)	LDL Cholesterol, lipids	Alzheimer's disease, Coronary Artery Disease, C-reactive protein, Sporadic late onset Alzheimer's disease, ApoB, Triglycerides, Total cholesterol	17474819, 17463246,18193043, 18802019, 17998437, 19197348, 19567438	LDL Cholesterol	NATURAL LOG	G/A	A	0.817
RS4420638	CholesterolMG	WHI	EA	A	0.00948177	5.83522	2.24902	13291	0.831728	Dietary Cholesterol (mg)	LDL Cholesterol, lipids	Alzheimer's disease, Coronary Artery Disease, C-reactive protein, Sporadic late onset Alzheimer's disease, ApoB, Triglycerides, Total cholesterol	17474819, 17463246,18193043, 18802019, 17998437, 19197348, 19567438	LDL Cholesterol	NONE	G/A	A	0.817
RS562338	SerumCholesterol	ARIC	EA	T	4.36e-17	-0.02575	0.00306	9319	0.1807	TOTAL CHOLESTEROL IN MMOL/L	LDL Cholesterol	Total cholesterol, Type 2 Diabetes	18193043	LDL Cholesterol	NATURAL LOG	A/G	G	0.775
RS562338	SerumCholesterol	ARIC	EA	T	3.17e-16	-0.16523	0.0202	9319	0.1807	TOTAL CHOLESTEROL IN MMOL/L	LDL Cholesterol	Total cholesterol, Type 2 Diabetes	18193043	LDL Cholesterol	NONE	A/G	G	0.775
RS562338	SerumCholesterol	WHI	EA	T	6.41e-05	-0.180769	0.0452256	12429	0.197723	High cholesterol requiring pills ever	LDL Cholesterol	Total cholesterol, Type 2 Diabetes	18193043	LDL Cholesterol	NONE	A/G	G	0.775
RS562338	SerumCholesterol	EAGLE	EA	T	0.00453743	-4.51224	1.58845	2577	0.194	Serum cholesterol (mg/dL)	LDL Cholesterol	Total cholesterol, Type 2 Diabetes	18193043	LDL Cholesterol	NONE	A/G	G	0.775
RS562338	SerumCholesterol	EAGLE	EA	T	0.00454808	-0.11666	0.04108	2577	0.194	Serum cholesterol: SI (mmol/L)	LDL Cholesterol	Total cholesterol, Type 2 Diabetes	18193043	LDL Cholesterol	NONE	A/G	G	0.775
RS562338	SerumCholesterol	EAGLE	EA	T	0.00751393	-0.01737	0.00649	2577	0.194	Serum cholesterol: SI (mmol/L)	LDL Cholesterol	Total cholesterol, Type 2 Diabetes	18193043	LDL Cholesterol	LN1	A/G	G	0.775
RS562338	SerumCholesterol	EAGLE	EA	T	0.00819682	-0.02051	0.00775	2577	0.194	Serum cholesterol (mg/dL)	LDL Cholesterol	Total cholesterol, Type 2 Diabetes	18193043	LDL Cholesterol	LN1	A/G	G	0.775
RS562338	SerumCholesterol	EAGLE	EA	T	0.014101	-4.01561	1.63478	2575	0.194	Serum cholesterol (mg/dL)	LDL Cholesterol	Total cholesterol, Type 2 Diabetes	18193043	LDL Cholesterol	NONE	A/G	G	0.775
RS562338	SerumCholesterol	EAGLE	EA	T	0.0141016	-0.10384	0.04228	2575	0.194	Serum cholesterol: SI (mmol/L)	LDL Cholesterol	Total cholesterol, Type 2 Diabetes	18193043	LDL Cholesterol	NONE	A/G	G	0.775
RS562338	SerumCholesterol	EAGLE	EA	T	0.0189461	-0.01539	0.00656	2575	0.194	Serum cholesterol: SI (mmol/L)	LDL Cholesterol	Total cholesterol, Type 2 Diabetes	18193043	LDL Cholesterol	LN1	A/G	G	0.775
RS562338	SerumCholesterol	EAGLE	EA	T	0.0200833	-0.01814	0.0078	2575	0.194	Serum cholesterol (mg/dL)	LDL Cholesterol	Total cholesterol, Type 2 Diabetes	18193043	LDL Cholesterol	LN1	A/G	G	0.775
RS562338	SerumCholesterol	WHI	EA	T	0.287339	-2.35192	2.20922	924	0.200758	Core Total Cholesterol (Mg/dl)	LDL Cholesterol	Total cholesterol, Type 2 Diabetes	18193043	LDL Cholesterol	NONE	A/G	G	0.775
RS562338	SerumCholesterol	WHI	EA	T	0.33909	-0.0091974	0.00961608	924	0.200758	Core Total Cholesterol (Mg/dl)	LDL Cholesterol	Total cholesterol, Type 2 Diabetes	18193043	LDL Cholesterol	NATURAL LOG	A/G	G	0.775
RS599839	ANGINA	CHS	EA	A	0.000105531	0.20882	0.05386	4477	0.7813	EVER HAD PAIN/DISCOMFORT IN YOUR CHEST	Coronary Artery Disease	LDL cholesterol, Total cholesterol	18262040, 18193043, 18179892, 17634449, 18193044	Coronary Artery Disease	NONE	G/A	A	0.675
RS599839	ANGINA	WHI	EA	A	0.000209522	0.25156	0.0678563	13308	0.775661	Angina	Coronary Artery Disease	LDL cholesterol, Total cholesterol	18262040, 18193043, 18179892, 17634449, 18193044	Coronary Artery Disease	NONE	G/A	A	0.675
RS599839	ANGINA	ARIC	EA	A	0.00257348	0.54502	0.1808	568	0.77	HOSPITALIZED FOR CHEST PAIN?	Coronary Artery Disease	LDL cholesterol, Total cholesterol	18262040, 18193043, 18179892, 17634449, 18193044	Coronary Artery Disease	NONE	G/A	A	0.675
RS599839	ANGINA	CHS	EA	A	0.00879023	0.21318	0.08136	4482	0.7813	ANGINA STATUS AT BASELINE	Coronary Artery Disease	LDL cholesterol, Total cholesterol	18262040, 18193043, 18179892, 17634449, 18193044	Coronary Artery Disease	NONE	G/A	A	0.675
RS599839	ANGINA	CHS	EA	A	0.262474	0.12076	0.10777	4478	0.7813	ANGINA BY ROSE QUESTIONNAIRE	Coronary Artery Disease	LDL cholesterol, Total cholesterol	18262040, 18193043, 18179892, 17634449, 18193044	Coronary Artery Disease	NONE	G/A	A	0.675
RS599839	ANGINA	WHI	EA	A	0.288717	0.100855	0.0950615	13208	0.775098	Pills for angina now	Coronary Artery Disease	LDL cholesterol, Total cholesterol	18262040, 18193043, 18179892, 17634449, 18193044	Coronary Artery Disease	NONE	G/A	A	0.675
RS599839	ANGINA	ARIC	EA	A	0.436901	-0.06328	0.0814	9330	0.77	ROSE ANGINA	Coronary Artery Disease	LDL cholesterol, Total cholesterol	18262040, 18193043, 18179892, 17634449, 18193044	Coronary Artery Disease	NONE	G/A	A	0.675
RS599839	ANGINA	WHI	EA	A	0.511146	0.0406747	0.0619046	13219	0.775172	Angina ever	Coronary Artery Disease	LDL cholesterol, Total cholesterol	18262040, 18193043, 18179892, 17634449, 18193044	Coronary Artery Disease	NONE	G/A	A	0.675
RS599839	ANGINA	MEC	EA	A	0.5843	0.1483	0.2711	769	0.781534	History of Angina (Chest Pain on Exertion that is Relieved by Medication) from QX2	Coronary Artery Disease	LDL cholesterol, Total cholesterol	18262040, 18193043, 18179892, 17634449, 18193044	Coronary Artery Disease	NONE	G/A	A	0.675
RS599839	ANGINA	ARIC	EA	A	0.596932	0.01875	0.03546	9338	0.77	CHEST PAIN OR DISCOMFORT?	Coronary Artery Disease	LDL cholesterol, Total cholesterol	18262040, 18193043, 18179892, 17634449, 18193044	Coronary Artery Disease	NONE	G/A	A	0.675
RS599839	ANGINA	ARIC	EA	A	0.6878	-0.06097	0.15172	572	0.77	SEE A DOC BECAUSE OF CHEST PAIN?	Coronary Artery Disease	LDL cholesterol, Total cholesterol	18262040, 18193043, 18179892, 17634449, 18193044	Coronary Artery Disease	NONE	G/A	A	0.675
RS599839	ANGINA	ARIC	EA	A	0.735309	0.02508	0.07418	3961	0.77	SEVERE CHEST PAIN 30 MIN OR MORE?	Coronary Artery Disease	LDL cholesterol, Total cholesterol	18262040, 18193043, 18179892, 17634449, 18193044	Coronary Artery Disease	NONE	G/A	A	0.675
RS599839	LDL	ARIC	EA	A	1.98e-23	0.05081	0.00508	9174	0.77	RE-CALIBRATED LDL CHOL. IN MG/DL	Coronary Artery Disease	LDL cholesterol, Total cholesterol	18262040, 18193043, 18179892, 17634449, 18193044	Coronary Artery Disease	NATURAL LOG	G/A	A	0.675
RS599839	LDL	ARIC	EA	A	5.25e-22	6.42569	0.66464	9174	0.77	RE-CALIBRATED LDL CHOL. IN MG/DL	Coronary Artery Disease	LDL cholesterol, Total cholesterol	18262040, 18193043, 18179892, 17634449, 18193044	Coronary Artery Disease	NONE	G/A	A	0.675
RS599839	LDL	CHS	EA	A	8.3e-15	0.05673	0.00728	4410	0.7813	CALCULATED LDL	Coronary Artery Disease	LDL cholesterol, Total cholesterol	18262040, 18193043, 18179892, 17634449, 18193044	Coronary Artery Disease	NATURAL LOG	G/A	A	0.675
RS599839	LDL	CHS	EA	A	1.06e-14	7.02402	0.90534	4410	0.7813	CALCULATED LDL	Coronary Artery Disease	LDL cholesterol, Total cholesterol	18262040, 18193043, 18179892, 17634449, 18193044	Coronary Artery Disease	NONE	G/A	A	0.675
RS599839	LDL	WHI	EA	A	9.78e-05	0.0589941	0.0150745	900	0.769444	Core LDL Cholesterol (Mg/dl)	Coronary Artery Disease	LDL cholesterol, Total cholesterol	18262040, 18193043, 18179892, 17634449, 18193044	Coronary Artery Disease	NATURAL LOG	G/A	A	0.675
RS599839	LDL	WHI	EA	A	0.000393681	6.91588	1.94391	900	0.769444	Core LDL Cholesterol (Mg/dl)	Coronary Artery Disease	LDL cholesterol, Total cholesterol	18262040, 18193043, 18179892, 17634449, 18193044	Coronary Artery Disease	NONE	G/A	A	0.675
RS599839	WhiteBloodCount	WHI	AA	A	9.99e-15	0.0468105	0.00602619	4147	0.313118	White blood cell (Kcell/ml)	Coronary Artery Disease	LDL cholesterol, Total cholesterol	18262040, 18193043, 18179892, 17634449, 18193044	Coronary Artery Disease	NATURAL LOG	A/G	G	0.867
RS599839	WhiteBloodCount	ARIC	AA	A	1.28e-08	0.2618	0.00765	3049	0.2618	WHITE BLOOD COUNT	Coronary Artery Disease	LDL cholesterol, Total cholesterol	18262040, 18193043, 18179892, 17634449, 18193044	Coronary Artery Disease	NATURAL LOG	A/G	G	0.867
RS599839	WhiteBloodCount	ARIC	AA	A	3.69e-07	0.2618	0.05747	3049	0.2618	WHITE BLOOD COUNT	Coronary Artery Disease	LDL cholesterol, Total cholesterol	18262040, 18193043, 18179892, 17634449, 18193044	Coronary Artery Disease	NONE	A/G	G	0.867
RS599839	WhiteBloodCount	CHS	AA	A	0.000562124	0.2994	0.01436	777	0.2994	WHITE BLOOD COUNT (X1,000/CUBIC MM)	Coronary Artery Disease	LDL cholesterol, Total cholesterol	18262040, 18193043, 18179892, 17634449, 18193044	Coronary Artery Disease	NATURAL LOG	A/G	G	0.867
RS599839	WhiteBloodCount	CHS	AA	A	0.0110528	0.2994	0.14689	777	0.2994	WHITE BLOOD COUNT (X1,000/CUBIC MM)	Coronary Artery Disease	LDL cholesterol, Total cholesterol	18262040, 18193043, 18179892, 17634449, 18193044	Coronary Artery Disease	NONE	A/G	G	0.867
RS599839	WhiteBloodCount	WHI	AA	A	0.00213931	0.884377	0.287873	4147	0.313118	White blood cell (Kcell/ml)	Coronary Artery Disease	LDL cholesterol, Total cholesterol	18262040, 18193043, 18179892, 17634449, 18193044	Coronary Artery Disease	NONE	A/G	G	0.867
RS6511720	LDL	ARIC	EA	G	5.55e-24	0.06095	0.00602	10712	0.8786	RE-CALIBRATED LDL CHOL. IN MG/DL	LDL Cholesterol		18193043	LDL Cholesterol	NATURAL LOG	T/G	G	0.895
RS6511720	LDL	ARIC	EA	G	4.4e-23	7.80987	0.7875	10712	0.8786	RE-CALIBRATED LDL CHOL. IN MG/DL	LDL Cholesterol		18193043	LDL Cholesterol	NONE	T/G	G	0.895
RS6511720	LDL	CHS	EA	G	2.44e-14	8.85634	1.15761	4410	0.8795	CALCULATED LDL	LDL Cholesterol		18193043	LDL Cholesterol	NONE	T/G	G	0.895
RS6511720	LDL	CHS	EA	G	2.98e-14	0.07105	0.00932	4410	0.8795	CALCULATED LDL	LDL Cholesterol		18193043	LDL Cholesterol	NATURAL LOG	T/G	G	0.895
RS6511720	LDL	WHI	EA	G	9.58e-05	10.2283	2.61016	902	0.895233	Core LDL Cholesterol (Mg/dl)	LDL Cholesterol		18193043	LDL Cholesterol	NONE	T/G	G	0.895
RS6511720	LDL	WHI	EA	G	0.000129493	0.0779369	0.0202743	902	0.895233	Core LDL Cholesterol (Mg/dl)	LDL Cholesterol		18193043	LDL Cholesterol	NATURAL LOG	T/G	G	0.895
RS6586891	HDL	ARIC	EA	A	5.11e-05	0.0195	0.00481	9326	0.6436	RE-CALIBRATED HDL CHOL. IN MG/DL	HDL Cholesterol	Type 2 diabetes	17463246, 18193043	HDL Cholesterol	NATURAL LOG	C/A	A	0.633
RS6586891	HDL	ARIC	EA	A	8.91e-05	0.6505	0.16593	9325	0.6436	RE-CALIBRATED HDL(3) CHOL. IN MG/DL	HDL Cholesterol	Type 2 diabetes	17463246, 18193043	HDL Cholesterol	NONE	C/A	A	0.633
RS6586891	HDL	ARIC	EA	A	9.46e-05	0.99876	0.25572	9326	0.6436	RE-CALIBRATED HDL CHOL. IN MG/DL	HDL Cholesterol	Type 2 diabetes	17463246, 18193043	HDL Cholesterol	NONE	C/A	A	0.633
RS6586891	HDL	ARIC	EA	A	0.000154566	0.01831	0.00484	9325	0.6436	RE-CALIBRATED HDL(3) CHOL. IN MG/DL	HDL Cholesterol	Type 2 diabetes	17463246, 18193043	HDL Cholesterol	NATURAL LOG	C/A	A	0.633
RS6586891	HDL	CHS	EA	A	0.000540138	1.21766	0.35167	4463	0.6635	HDL (MG/DL)	HDL Cholesterol	Type 2 diabetes	17463246, 18193043	HDL Cholesterol	NONE	C/A	A	0.633
RS6586891	HDL	CHS	EA	A	0.000883014	0.02073	0.00623	4463	0.6635	HDL (MG/DL)	HDL Cholesterol	Type 2 diabetes	17463246, 18193043	HDL Cholesterol	NATURAL LOG	C/A	A	0.633
RS6586891	HDL	WHI	EA	A	0.00400982	0.0360624	0.0125013	918	0.642702	Core HDL Cholesterol (Mg/dl)	HDL Cholesterol	Type 2 diabetes	17463246, 18193043	HDL Cholesterol	NATURAL LOG	C/A	A	0.633
RS6586891	HDL	WHI	EA	A	0.00515363	0.0581835	0.0207484	889	0.642857	Core High-Density Lipoprotein-2 (Mg/dl)	HDL Cholesterol	Type 2 diabetes	17463246, 18193043	HDL Cholesterol	NATURAL LOG	C/A	A	0.633
RS6586891	HDL	ARIC	EA	A	0.00531922	0.02468	0.00885	9325	0.6436	RE-CALIBRATED HDL(2) CHOL. IN MG/DL	HDL Cholesterol	Type 2 diabetes	17463246, 18193043	HDL Cholesterol	NATURAL LOG	C/A	A	0.633
RS6586891	HDL	ARIC	EA	A	0.00699925	0.35259	0.13071	9325	0.6436	RE-CALIBRATED HDL(2) CHOL. IN MG/DL	HDL Cholesterol	Type 2 diabetes	17463246, 18193043	HDL Cholesterol	NONE	C/A	A	0.633
RS6586891	HDL	WHI	EA	A	0.00762037	2.0647	0.772032	918	0.642702	Core HDL Cholesterol (Mg/dl)	HDL Cholesterol	Type 2 diabetes	17463246, 18193043	HDL Cholesterol	NONE	C/A	A	0.633
RS6586891	HDL	WHI	EA	A	0.0133262	1.05605	0.425843	889	0.642857	Core High-Density Lipoprotein-2 (Mg/dl)	HDL Cholesterol	Type 2 diabetes	17463246, 18193043	HDL Cholesterol	NONE	C/A	A	0.633
RS6586891	HDL	WHI	EA	A	0.0220233	0.0236214	0.010297	889	0.642857	Core High-Density Lipoprotein-3 (Mg/dl)	HDL Cholesterol	Type 2 diabetes	17463246, 18193043	HDL Cholesterol	NATURAL LOG	C/A	A	0.633
RS6586891	HDL	WHI	EA	A	0.0338767	0.899587	0.423369	889	0.642857	Core High-Density Lipoprotein-3 (Mg/dl)	HDL Cholesterol	Type 2 diabetes	17463246, 18193043	HDL Cholesterol	NONE	C/A	A	0.633
RS6586891	HDL	EAGLE	EA	A	0.160338	0.01175	0.00837	2550	0.6489	Serum HDL cholesterol (mg/dL)	HDL Cholesterol	Type 2 diabetes	17463246, 18193043	HDL Cholesterol	LN1	C/A	A	0.633
RS6586891	HDL	EAGLE	EA	A	0.201293	0.00608	0.00476	2550	0.6489	Serum HDL cholesterol: SI	HDL Cholesterol	Type 2 diabetes	17463246, 18193043	HDL Cholesterol	LN1	C/A	A	0.633
RS6586891	HDL	EAGLE	EA	A	0.335835	0.01122	0.01165	2550	0.6489	Serum HDL cholesterol: SI	HDL Cholesterol	Type 2 diabetes	17463246, 18193043	HDL Cholesterol	NONE	C/A	A	0.633
RS6586891	HDL	EAGLE	EA	A	0.336769	0.43281	0.45049	2550	0.6489	Serum HDL cholesterol (mg/dL)	HDL Cholesterol	Type 2 diabetes	17463246, 18193043	HDL Cholesterol	NONE	C/A	A	0.633
RS6586891	HDL	ARIC	EA	A	0.348444	-0.03405	0.03632	9340	0.6436	HIGH BLOOD CHOL EVER DIAGNOSED?	HDL Cholesterol	Type 2 diabetes	17463246, 18193043	HDL Cholesterol	NONE	C/A	A	0.633
RS6586891	HDL	EAGLE	EA	A	0.7233	1.027	0.0745	1682	0.6489	Have you ever been told blood cholesterol level is high	HDL Cholesterol	Type 2 diabetes	17463246, 18193043	HDL Cholesterol	NONE	C/A	A	0.633
RS6586891	SerumTriglycerides	ARIC	EA	A	7.76e-07	-0.02351	0.00475	9326	0.6436	TOTAL TRIGLYCERIDES IN MMOL/L	HDL Cholesterol	Type 2 diabetes	17463246, 18193043	HDL Cholesterol	NATURAL LOG	C/A	A	0.633
RS6586891	SerumTriglycerides	ARIC	EA	A	0.000350081	-0.05714	0.01598	9326	0.6436	TOTAL TRIGLYCERIDES IN MMOL/L	HDL Cholesterol	Type 2 diabetes	17463246, 18193043	HDL Cholesterol	NONE	C/A	A	0.633
RS6586891	SerumTriglycerides	CHS	EA	A	0.00244572	-0.02925	0.00965	4469	0.6635	TRIGLYCERIDE (MG/DL)	HDL Cholesterol	Type 2 diabetes	17463246, 18193043	HDL Cholesterol	NATURAL LOG	C/A	A	0.633
RS6586891	SerumTriglycerides	CHS	EA	A	0.00344679	-5.18478	1.77175	4469	0.6635	TRIGLYCERIDE (MG/DL)	HDL Cholesterol	Type 2 diabetes	17463246, 18193043	HDL Cholesterol	NONE	C/A	A	0.633
RS6586891	SerumTriglycerides	WHI	EA	A	0.00667784	-0.0604885	0.0222493	922	0.643167	Core Triglyceride (Mg/dl)	HDL Cholesterol	Type 2 diabetes	17463246, 18193043	HDL Cholesterol	NATURAL LOG	C/A	A	0.633
RS6586891	SerumTriglycerides	WHI	EA	A	0.0110709	-11.0926	4.35754	922	0.643167	Core Triglyceride (Mg/dl)	HDL Cholesterol	Type 2 diabetes	17463246, 18193043	HDL Cholesterol	NONE	C/A	A	0.633
RS6586891	SerumTriglycerides	EAGLE	EA	A	0.020008	-7.88536	3.38769	2566	0.6489	Serum triglycerides (mg/dL)	HDL Cholesterol	Type 2 diabetes	17463246, 18193043	HDL Cholesterol	NONE	C/A	A	0.633
RS6586891	SerumTriglycerides	EAGLE	EA	A	0.0696386	-0.02953	0.01627	2566	0.6489	Serum triglycerides (mg/dL)	HDL Cholesterol	Type 2 diabetes	17463246, 18193043	HDL Cholesterol	LN1	C/A	A	0.633
RS6586891	SerumTriglycerides	EAGLE	EA	A	0.0199054	-0.0891	0.03825	2566	0.6489	Serum triglycerides: SI (mmol/L)	HDL Cholesterol	Type 2 diabetes	17463246, 18193043	HDL Cholesterol	NONE	C/A	A	0.633
RS6586891	SerumTriglycerides	EAGLE	EA	A	0.050781	-0.01968	0.01007	2566	0.6489	Serum triglycerides: SI (mmol/L)	HDL Cholesterol	Type 2 diabetes	17463246, 18193043	HDL Cholesterol	LN1	C/A	A	0.633
RS9989419	HDL	ARIC	EA	A	9.24e-21	-2.15905	0.23058	10882	0.3958	RE-CALIBRATED HDL CHOL. IN MG/DL	HDL Cholesterol	ApoAI, Type 2 Diabetes	18193043, 20031538	HDL Cholesterol	NONE	A/G	G	0.65
RS9989419	HDL	ARIC	EA	A	1.28e-20	-0.04054	0.00435	10882	0.3958	RE-CALIBRATED HDL CHOL. IN MG/DL	HDL Cholesterol	ApoAI, Type 2 Diabetes	18193043, 20031538	HDL Cholesterol	NATURAL LOG	A/G	G	0.65
RS9989419	HDL	ARIC	EA	A	1.97e-18	-1.31284	0.14962	10881	0.3958	RE-CALIBRATED HDL(3) CHOL. IN MG/DL	HDL Cholesterol	ApoAI, Type 2 Diabetes	18193043, 20031538	HDL Cholesterol	NONE	A/G	G	0.65
RS9989419	HDL	ARIC	EA	A	1.97e-17	-0.03715	0.00436	10881	0.3958	RE-CALIBRATED HDL(3) CHOL. IN MG/DL	HDL Cholesterol	ApoAI, Type 2 Diabetes	18193043, 20031538	HDL Cholesterol	NATURAL LOG	A/G	G	0.65
RS9989419	HDL	ARIC	EA	A	8.24e-13	-0.84523	0.11795	10881	0.3958	RE-CALIBRATED HDL(2) CHOL. IN MG/DL	HDL Cholesterol	ApoAI, Type 2 Diabetes	18193043, 20031538	HDL Cholesterol	NONE	A/G	G	0.65
RS9989419	HDL	CHS	EA	A	4.7e-10	-2.10006	0.3364	4458	0.3939	HDL (MG/DL)	HDL Cholesterol	ApoAI, Type 2 Diabetes	18193043, 20031538	HDL Cholesterol	NONE	A/G	G	0.65
RS9989419	HDL	CHS	EA	A	4.82e-10	-0.03722	0.00597	4458	0.3939	HDL (MG/DL)	HDL Cholesterol	ApoAI, Type 2 Diabetes	18193043, 20031538	HDL Cholesterol	NATURAL LOG	A/G	G	0.65
RS9989419	HDL	ARIC	EA	A	1.8e-09	-0.04802	0.00798	10881	0.3958	RE-CALIBRATED HDL(2) CHOL. IN MG/DL	HDL Cholesterol	ApoAI, Type 2 Diabetes	18193043, 20031538	HDL Cholesterol	NATURAL LOG	A/G	G	0.65
RS9989419	HDL	WHI	EA	A	0.00260975	-0.0312966	0.0103669	888	0.390203	Core High-Density Lipoprotein-3 (Mg/dl)	HDL Cholesterol	ApoAI, Type 2 Diabetes	18193043, 20031538	HDL Cholesterol	NATURAL LOG	A/G	G	0.65
RS9989419	HDL	WHI	EA	A	0.00462459	-1.21703	0.428635	888	0.390203	Core High-Density Lipoprotein-3 (Mg/dl)	HDL Cholesterol	ApoAI, Type 2 Diabetes	18193043, 20031538	HDL Cholesterol	NONE	A/G	G	0.65
RS9989419	HDL	WHI	EA	A	0.0345332	-0.0267394	0.0126311	917	0.390403	Core HDL Cholesterol (Mg/dl)	HDL Cholesterol	ApoAI, Type 2 Diabetes	18193043, 20031538	HDL Cholesterol	NATURAL LOG	A/G	G	0.65
RS9989419	HDL	WHI	EA	A	0.0457836	-1.56136	0.780635	917	0.390403	Core HDL Cholesterol (Mg/dl)	HDL Cholesterol	ApoAI, Type 2 Diabetes	18193043, 20031538	HDL Cholesterol	NONE	A/G	G	0.65
RS9989419	HDL	WHI	EA	A	0.156885	-0.029957	0.0211437	888	0.390203	Core High-Density Lipoprotein-2 (Mg/dl)	HDL Cholesterol	ApoAI, Type 2 Diabetes	18193043, 20031538	HDL Cholesterol	NATURAL LOG	A/G	G	0.65
RS9989419	HDL	WHI	EA	A	0.183172	-0.578176	0.434036	888	0.390203	Core High-Density Lipoprotein-2 (Mg/dl)	HDL Cholesterol	ApoAI, Type 2 Diabetes	18193043, 20031538	HDL Cholesterol	NONE	A/G	G	0.65
RS9989419	HDL	ARIC	EA	A	0.303275	-0.03353	0.03257	10892	0.3958	HIGH BLOOD CHOL EVER DIAGNOSED?	HDL Cholesterol	ApoAI, Type 2 Diabetes	18193043, 20031538	HDL Cholesterol	NONE	A/G	G	0.65
RS3764261	HDL	ARIC	AA	T	5.47e-19	3.87411	0.43286	3752	0.323	RE-CALIBRATED HDL CHOL. IN MG/DL	HDL Cholesterol	LDL cholesterol, Waist circumference	18193043, 19359809	HDL Cholesterol	NONE	A/C	C	0.742
RS3764261	HDL	ARIC	AA	T	3.71e-17	2.42128	0.28613	3751	0.323	RE-CALIBRATED HDL(3) CHOL. IN MG/DL	HDL Cholesterol	LDL cholesterol, Waist circumference	18193043, 19359809	HDL Cholesterol	NONE	A/C	C	0.742
RS3764261	HDL	ARIC	AA	T	5.2e-17	0.06255	0.00743	3752	0.323	RE-CALIBRATED HDL CHOL. IN MG/DL	HDL Cholesterol	LDL cholesterol, Waist circumference	18193043, 19359809	HDL Cholesterol	NATURAL LOG	A/C	C	0.742
RS3764261	HDL	ARIC	AA	T	1.1e-14	0.06039	0.00778	3751	0.323	RE-CALIBRATED HDL(3) CHOL. IN MG/DL	HDL Cholesterol	LDL cholesterol, Waist circumference	18193043, 19359809	HDL Cholesterol	NATURAL LOG	A/C	C	0.742
RS3764261	HDL	ARIC	AA	T	1.66e-10	1.45715	0.2274	3751	0.323	RE-CALIBRATED HDL(2) CHOL. IN MG/DL	HDL Cholesterol	LDL cholesterol, Waist circumference	18193043, 19359809	HDL Cholesterol	NONE	A/C	C	0.742
RS3764261	HDL	ARIC	AA	T	2.36e-08	0.07368	0.01317	3751	0.323	RE-CALIBRATED HDL(2) CHOL. IN MG/DL	HDL Cholesterol	LDL cholesterol, Waist circumference	18193043, 19359809	HDL Cholesterol	NATURAL LOG	A/C	C	0.742
RS3764261	HDL	EAGLE	AA	T	1.97e-05	2.34946	0.54907	2019	0.3163	Serum HDL cholesterol (mg/dL)	HDL Cholesterol	LDL cholesterol, Waist circumference	18193043, 19359809	HDL Cholesterol	NONE	A/C	C	0.742
RS3764261	HDL	EAGLE	AA	T	2.02e-05	0.06067	0.0142	2019	0.3163	Serum HDL cholesterol: SI	HDL Cholesterol	LDL cholesterol, Waist circumference	18193043, 19359809	HDL Cholesterol	NONE	A/C	C	0.742
RS3764261	HDL	EAGLE	AA	T	2.13e-05	0.02366	0.00555	2019	0.3163	Serum HDL cholesterol: SI	HDL Cholesterol	LDL cholesterol, Waist circumference	18193043, 19359809	HDL Cholesterol	LN1	A/C	C	0.742
RS3764261	HDL	EAGLE	AA	T	2.45e-05	0.04004	0.00947	2019	0.3163	Serum HDL cholesterol (mg/dL)	HDL Cholesterol	LDL cholesterol, Waist circumference	18193043, 19359809	HDL Cholesterol	LN1	A/C	C	0.742
RS3764261	HDL	WHI	AA	T	0.00137175	0.0363763	0.0113339	1007	0.313307	Core HDL Cholesterol (Mg/dl)	HDL Cholesterol	LDL cholesterol, Waist circumference	18193043, 19359809	HDL Cholesterol	NATURAL LOG	A/C	C	0.742
RS3764261	HDL	WHI	AA	T	0.00137998	2.21199	0.689573	1007	0.313307	Core HDL Cholesterol (Mg/dl)	HDL Cholesterol	LDL cholesterol, Waist circumference	18193043, 19359809	HDL Cholesterol	NONE	A/C	C	0.742
RS3764261	HDL	WHI	AA	T	0.00275511	0.0559167	0.0186307	998	0.314128	Core High-Density Lipoprotein-2 (Mg/dl)	HDL Cholesterol	LDL cholesterol, Waist circumference	18193043, 19359809	HDL Cholesterol	NATURAL LOG	A/C	C	0.742
RS3764261	HDL	WHI	AA	T	0.00335866	1.06662	0.362806	998	0.314128	Core High-Density Lipoprotein-2 (Mg/dl)	HDL Cholesterol	LDL cholesterol, Waist circumference	18193043, 19359809	HDL Cholesterol	NONE	A/C	C	0.742
RS3764261	HDL	WHI	AA	T	0.00909043	1.04733	0.4007	998	0.314128	Core High-Density Lipoprotein-3 (Mg/dl)	HDL Cholesterol	LDL cholesterol, Waist circumference	18193043, 19359809	HDL Cholesterol	NONE	A/C	C	0.742
RS3764261	HDL	WHI	AA	T	0.0113646	0.0242534	0.00956366	998	0.314128	Core High-Density Lipoprotein-3 (Mg/dl)	HDL Cholesterol	LDL cholesterol, Waist circumference	18193043, 19359809	HDL Cholesterol	NATURAL LOG	A/C	C	0.742
RS3764261	HDL	EAGLE	AA	T	0.1822	-1.164	0.1139	851	0.6828	Have you ever been told blood cholesterol level is high	HDL Cholesterol	LDL cholesterol, Waist circumference	18193043, 19359809	HDL Cholesterol		A/C	C	0.742
RS3764261	HDL	ARIC	AA	T	0.980998	0.00168	0.07053	3890	0.323	HIGH BLOOD CHOL EVER DIAGNOSED?	HDL Cholesterol	LDL cholesterol, Waist circumference	18193043, 19359809	HDL Cholesterol	NONE	A/C	C	0.742
RS3764261	HDL	ARIC	EA	T	2.09e-54	3.7512	0.24015	10787	0.3276	RE-CALIBRATED HDL CHOL. IN MG/DL	HDL Cholesterol	LDL cholesterol, Waist circumference	18193043, 19359809	HDL Cholesterol	NONE	A/C	C	0.633
RS3764261	HDL	ARIC	EA	T	4.27e-54	0.07052	0.00453	10787	0.3276	RE-CALIBRATED HDL CHOL. IN MG/DL	HDL Cholesterol	LDL cholesterol, Waist circumference	18193043, 19359809	HDL Cholesterol	NATURAL LOG	A/C	C	0.633
RS3764261	HDL	ARIC	EA	T	7.54e-50	2.3245	0.15579	10786	0.3276	RE-CALIBRATED HDL(3) CHOL. IN MG/DL	HDL Cholesterol	LDL cholesterol, Waist circumference	18193043, 19359809	HDL Cholesterol	NONE	A/C	C	0.633
RS3764261	HDL	ARIC	EA	T	1.10703e-43	0.06358	0.00457	10786	0.3276	RE-CALIBRATED HDL(3) CHOL. IN MG/DL	HDL Cholesterol	LDL cholesterol, Waist circumference	18193043, 19359809	HDL Cholesterol	NATURAL LOG	A/C	C	0.633
RS3764261	HDL	ARIC	EA	T	2.09e-30	1.41939	0.12347	10786	0.3276	RE-CALIBRATED HDL(2) CHOL. IN MG/DL	HDL Cholesterol	LDL cholesterol, Waist circumference	18193043, 19359809	HDL Cholesterol	NONE	A/C	C	0.633
RS3764261	HDL	ARIC	EA	T	1.58e-27	0.09098	0.00835	10786	0.3276	RE-CALIBRATED HDL(2) CHOL. IN MG/DL	HDL Cholesterol	LDL cholesterol, Waist circumference	18193043, 19359809	HDL Cholesterol	NATURAL LOG	A/C	C	0.633
RS3764261	HDL	EAGLE	EA	T	2.08673e-13	0.06433	0.00882	2429	0.3172	Serum HDL cholesterol (mg/dL)	HDL Cholesterol	LDL cholesterol, Waist circumference	18193043, 19359809	HDL Cholesterol	LN1	A/C	C	0.633
RS3764261	HDL	EAGLE	EA	T	6.59261e-13	0.03577	0.00502	2429	0.3172	Serum HDL cholesterol: SI	HDL Cholesterol	LDL cholesterol, Waist circumference	18193043, 19359809	HDL Cholesterol	LN1	A/C	C	0.633
RS3764261	HDL	EAGLE	EA	T	1.38058e-11	3.18163	0.47586	2429	0.3172	Serum HDL cholesterol (mg/dL)	HDL Cholesterol	LDL cholesterol, Waist circumference	18193043, 19359809	HDL Cholesterol	NONE	A/C	C	0.633
RS3764261	HDL	EAGLE	EA	T	1.47632e-11	0.08226	0.01231	2429	0.3172	Serum HDL cholesterol: SI	HDL Cholesterol	LDL cholesterol, Waist circumference	18193043, 19359809	HDL Cholesterol	NONE	A/C	C	0.633
RS3764261	HDL	WHI	EA	T	4.59e-07	0.0647147	0.0127405	920	0.343478	Core HDL Cholesterol (Mg/dl)	HDL Cholesterol	LDL cholesterol, Waist circumference	18193043, 19359809	HDL Cholesterol	NATURAL LOG	A/C	C	0.633
RS3764261	HDL	WHI	EA	T	9.1e-07	3.8907	0.78695	920	0.343478	Core HDL Cholesterol (Mg/dl)	HDL Cholesterol	LDL cholesterol, Waist circumference	18193043, 19359809	HDL Cholesterol	NONE	A/C	C	0.633
RS3764261	HDL	WHI	EA	T	1.35e-06	0.10317	0.0212062	891	0.344557	Core High-Density Lipoprotein-2 (Mg/dl)	HDL Cholesterol	LDL cholesterol, Waist circumference	18193043, 19359809	HDL Cholesterol	NATURAL LOG	A/C	C	0.633
RS3764261	HDL	WHI	EA	T	4.08e-06	2.00714	0.432942	891	0.344557	Core High-Density Lipoprotein-3 (Mg/dl)	HDL Cholesterol	LDL cholesterol, Waist circumference	18193043, 19359809	HDL Cholesterol	NONE	A/C	C	0.633
RS3764261	HDL	WHI	EA	T	6.6e-06	0.0477666	0.0105366	891	0.344557	Core High-Density Lipoprotein-3 (Mg/dl)	HDL Cholesterol	LDL cholesterol, Waist circumference	18193043, 19359809	HDL Cholesterol	NATURAL LOG	A/C	C	0.633
RS3764261	HDL	WHI	EA	T	1.06e-05	1.93097	0.435801	891	0.344557	Core High-Density Lipoprotein-2 (Mg/dl)	HDL Cholesterol	LDL cholesterol, Waist circumference	18193043, 19359809	HDL Cholesterol	NONE	A/C	C	0.633
RS3764261	HDL	ARIC	EA	T	0.702836	0.01302	0.03412	10797	0.3276	HIGH BLOOD CHOL EVER DIAGNOSED?	HDL Cholesterol	LDL cholesterol, Waist circumference	18193043, 19359809	HDL Cholesterol	NONE	A/C	C	0.633
RS3764261	HDL	EAGLE	EA	T	0.8059	-0.981	0.0791	1586	0.6828	Have you ever been told blood cholesterol level is high	HDL Cholesterol	LDL cholesterol, Waist circumference	18193043, 19359809	HDL Cholesterol	NONE	A/C	C	0.633
RS10757278	Artery_treatment	WHI	EA	A	2.86e-06	-0.16605	0.0354765	13313	0.501202	Percutaneous transluminal coronary angioplasty	Myocardial infarction		17478679	Myocardial infarction	NONE	G/A	A	0.5
RS10757278	Artery_treatment	CHS	EA	A	0.00959633	-0.2631	0.10158	4448	0.5095	CORONARY BYPASS SURGERY	Myocardial infarction		17478679	Myocardial infarction	NONE	G/A	A	0.5
RS10757278	Artery_treatment	WHI	EA	A	0.0157686	-0.188058	0.0778958	13313	0.501202	Coronary artery bypass graft (CABG)	Myocardial infarction		17478679	Myocardial infarction	NONE	G/A	A	0.5
RS10757278	Artery_treatment	WHI	EA	A	0.0732947	-0.301846	0.168536	13107	0.501411	Carotid endarterectomy/angioplasty ever	Myocardial infarction		17478679	Myocardial infarction	NONE	G/A	A	0.5
RS10757278	Artery_treatment	ARIC	EA	A	0.0961289	-0.13306	0.07997	10949	0.5227	HEART OR ARTERIAL SURGERY?	Myocardial infarction		17478679	Myocardial infarction	NONE	G/A	A	0.5
RS10757278	Artery_treatment	WHI	EA	A	0.114106	-0.184917	0.117036	13105	0.501412	Angioplasty of coronary arteries ever	Myocardial infarction		17478679	Myocardial infarction	NONE	G/A	A	0.5
RS10757278	Artery_treatment	CHS	EA	A	0.339753	-0.19337	0.20256	4258	0.5095	AORTIC ANEURYSM REPAIR	Myocardial infarction		17478679	Myocardial infarction	NONE	G/A	A	0.5
RS10757278	Artery_treatment	ARIC	EA	A	0.382645	0.19264	0.22066	320	0.5227	HEART OR ART SURG OTH HRT PROC?	Myocardial infarction		17478679	Myocardial infarction	NONE	G/A	A	0.5
RS10757278	Artery_treatment	CHS	EA	A	0.478002	-0.20921	0.29486	4438	0.5095	LOW EXTREM ANGIOPLASTY	Myocardial infarction		17478679	Myocardial infarction	NONE	G/A	A	0.5
RS10757278	Artery_treatment	ARIC	EA	A	0.48096	-0.07245	0.1028	10947	0.5227	BALLOON ANGIOPLASTY?	Myocardial infarction		17478679	Myocardial infarction	NONE	G/A	A	0.5
RS10757278	Artery_treatment	ARIC	EA	A	0.518041	0.12614	0.19515	237	0.5227	BALLOON ANGIPLSTY COR ARTERY?	Myocardial infarction		17478679	Myocardial infarction	NONE	G/A	A	0.5
RS10757278	Artery_treatment	ARIC	EA	A	0.548839	-0.12077	0.20145	320	0.5227	HEART OR ART SURG OTH ART REV?	Myocardial infarction		17478679	Myocardial infarction	NONE	G/A	A	0.5
RS10757278	Artery_treatment	ARIC	EA	A	0.550081	-0.19665	0.32905	235	0.5227	BALLOON ANGIPLSTY LOW EXT ARTS?	Myocardial infarction		17478679	Myocardial infarction	NONE	G/A	A	0.5
RS10757278	Artery_treatment	ARIC	EA	A	0.584048	0.25097	0.45841	245	0.5227	BALLOON ANGIPLSTY OTH ART REV?	Myocardial infarction		17478679	Myocardial infarction	NONE	G/A	A	0.5
RS10757278	Artery_treatment	CHS	EA	A	0.696924	-0.06791	0.17436	4439	0.5095	CORONARY ARTERY ANGIOPLASTY	Myocardial infarction		17478679	Myocardial infarction	NONE	G/A	A	0.5
RS10757278	Artery_treatment	ARIC	EA	A	0.735666	0.08596	0.25462	321	0.5227	BALLOON ANGIPLSTY CARDIAC CATH?	Myocardial infarction		17478679	Myocardial infarction	NONE	G/A	A	0.5
RS10757278	Artery_treatment	ARIC	EA	A	0.753807	-0.07778	0.24799	319	0.5227	HEART OR ART SURG CAROTID END?	Myocardial infarction		17478679	Myocardial infarction	NONE	G/A	A	0.5
RS10757278	Artery_treatment	ARIC	EA	A	0.846387	0.05738	0.29617	318	0.5227	HEART OR ART SURG OTHER	Myocardial infarction		17478679	Myocardial infarction	NONE	G/A	A	0.5
RS10757278	Artery_treatment	ARIC	EA	A	0.942915	0.0417	0.58233	244	0.5227	BALLOON ANGIPLSTY OTHER	Myocardial infarction		17478679	Myocardial infarction	NONE	G/A	A	0.5
RS10757278	Artery_treatment	ARIC	EA	A	0.948135	0.01074	0.16518	325	0.5227	HEART OR ART SURG COR BYPASS?	Myocardial infarction		17478679	Myocardial infarction	NONE	G/A	A	0.5
RS10757278	cardiac	WHI	EA	A	0.000138912	-0.108417	0.0284551	13313	0.501202	MI	Myocardial infarction		17478679	Myocardial infarction	NONE	G/A	A	0.5
RS10757278	cardiac	CHS	EA	A	0.00229458	-0.21563	0.07072	4479	0.5095	MI MODIFIED BL STAT	Myocardial infarction		17478679	Myocardial infarction	NONE	G/A	A	0.5
RS10757278	cardiac	CHS	EA	A	0.00635483	-0.17762	0.06509	4479	0.5095	MI STATUS AT BASELINE	Myocardial infarction		17478679	Myocardial infarction	NONE	G/A	A	0.5
RS10757278	cardiac	WHI	EA	A	0.0263667	-0.268435	0.120875	13106	0.501412	Coronary bypass surgery ever	Myocardial infarction		17478679	Myocardial infarction	NONE	G/A	A	0.5
RS10757278	cardiac	CHS	EA	A	0.0503133	-0.09451	0.04829	4479	0.5095	SELF-RPT MI-ANG,CABG,ANP	Myocardial infarction		17478679	Myocardial infarction	NONE	G/A	A	0.5
RS10757278	cardiac	WHI	EA	A	0.131721	0.0775378	0.0514398	13066	0.501454	Atrial fibrillation ever	Myocardial infarction		17478679	Myocardial infarction	NONE	G/A	A	0.5
RS10757278	cardiac	WHI	EA	A	0.138656	0.174103	0.117572	12357	0.502225	Congestive heart failure ever	Myocardial infarction		17478679	Myocardial infarction	NONE	G/A	A	0.5
RS10757278	cardiac	CHS	EA	A	0.29403	0.04967	0.04734	4328	0.5095	ANY MAJOR ECG ABNORM	Myocardial infarction		17478679	Myocardial infarction	NONE	G/A	A	0.5
RS10757278	cardiac	CHS	EA	A	0.301142	0.04571	0.04421	4298	0.5095	ANY ECG ABNORM-MAJ, MIN	Myocardial infarction		17478679	Myocardial infarction	NONE	G/A	A	0.5
RS10757278	cardiac	ARIC	EA	A	0.316505	-0.06111	0.061	10816	0.5227	PREVALENT CORONARY HEART DISEASE	Myocardial infarction		17478679	Myocardial infarction	NONE	G/A	A	0.5
RS10757278	cardiac	ARIC	EA	A	0.329602	-0.05134	0.05266	11045	0.5227	ROSE POSSIBLE MYOCARDIAL INFARCTION	Myocardial infarction		17478679	Myocardial infarction	NONE	G/A	A	0.5
RS10757278	cardiac	WHI	EA	A	0.33393	-0.121649	0.125901	13313	0.501202	Heart failure ever	Myocardial infarction		17478679	Myocardial infarction	NONE	G/A	A	0.5
RS10757278	cardiac	WHI	EA	A	0.334679	0.228326	0.236674	13102	0.501526	Cardiac arrest ever	Myocardial infarction		17478679	Myocardial infarction	NONE	G/A	A	0.5
RS10757278	cardiac	ARIC	EA	A	0.408545	-0.05205	0.06298	11054	0.5227	HEART ATTACK EVER DIAGNOSED?	Myocardial infarction		17478679	Myocardial infarction	NONE	G/A	A	0.5
RS10757278	cardiac	ARIC	EA	A	0.437558	-0.1138	0.14659	11034	0.5227	ROSE INTERMITTENT CLAUDICATION, DEF. 3	Myocardial infarction		17478679	Myocardial infarction	NONE	G/A	A	0.5
RS10757278	cardiac	WHI	EA	A	0.633585	0.10787	0.226291	13102	0.501412	Aortic aneurysm ever	Myocardial infarction		17478679	Myocardial infarction	NONE	G/A	A	0.5
RS10757278	cardiac	CHS	EA	A	0.69061	0.09432	0.23695	4317	0.5095	CARDIAC INJURY SCORE	Myocardial infarction		17478679	Myocardial infarction	NONE	G/A	A	0.5
RS10757278	cardiac	CHS	EA	A	0.729978	0.01947	0.0564	4131	0.5095	OTHER HEART/CIRC PRB	Myocardial infarction		17478679	Myocardial infarction	NONE	G/A	A	0.5
RS10757278	cardiac	WHI	EA	A	0.739709	0.0101023	0.0304068	12521	0.501797	Cardiovascular disease ever	Myocardial infarction		17478679	Myocardial infarction	NONE	G/A	A	0.5
RS10757278	cardiac	ARIC	EA	A	0.815833	0.00256	0.01099	445	0.5227	AGE AT FIRST HEART ATTACK	Myocardial infarction		17478679	Myocardial infarction	NATURAL LOG	G/A	A	0.5
RS10757278	cardiac	ARIC	EA	A	0.861557	-0.01165	0.06683	10919	0.5227	PREVLNT MI (COMPOSITE ECG OR MED HIST)	Myocardial infarction		17478679	Myocardial infarction	NONE	G/A	A	0.5
RS10757278	cardiac	ARIC	EA	A	0.95786	-0.02683	0.50751	445	0.5227	AGE AT FIRST HEART ATTACK	Myocardial infarction		17478679	Myocardial infarction	NONE	G/A	A	0.5
RS10757278	cardiac	WHI	EA	A	0.960683	0.00285404	0.0578957	13103	0.501488	Cardiac catheterization ever	Myocardial infarction		17478679	Myocardial infarction	NONE	G/A	A	0.5
RS10757278	WhiteBloodCount	ARIC	AA	A	0.000505172	-0.02547	0.00732	3877	0.803	WHITE BLOOD COUNT	Myocardial infarction		17478679	Myocardial infarction	NATURAL LOG	G/A	A	0.949
RS10757278	WhiteBloodCount	ARIC	AA	A	0.00324472	-0.16059	0.05452	3877	0.803	WHITE BLOOD COUNT	Myocardial infarction		17478679	Myocardial infarction	NONE	G/A	A	0.949
RS10757278	WhiteBloodCount	WHI	AA	A	0.00379572	-0.0201551	0.00695897	4214	0.792003	White blood cell (Kcell/ml)	Myocardial infarction		17478679	Myocardial infarction	NATURAL LOG	G/A	A	0.949
RS10757278	WhiteBloodCount	WHI	AA	A	0.1603	-0.461315	0.328499	4214	0.792003	White blood cell (Kcell/ml)	Myocardial infarction		17478679	Myocardial infarction	NONE	G/A	A	0.949
RS10757278	WhiteBloodCount	CHS	AA	A	0.72603	0.05411	0.15436	787	0.7613	WHITE BLOOD COUNT (X1,000/CUBIC MM)	Myocardial infarction		17478679	Myocardial infarction	NONE	G/A	A	0.949
RS10757278	WhiteBloodCount	CHS	AA	A	0.92874	0.00136	0.01522	787	0.7613	WHITE BLOOD COUNT (X1,000/CUBIC MM)	Myocardial infarction		17478679	Myocardial infarction	NATURAL LOG	G/A	A	0.949
RS10923931	Hypertension	WHI	AA	G	0.00081786	-0.158858	0.0474674	4186	0.694816	Pills for hypertension ever	Type 2 Diabetes	Type I Diabetes	18372903	Type 2 Diabetes	NONE	T/G	G	0.61
RS10923931	Hypertension	WHI	AA	G	0.00292407	-0.142709	0.0479595	4076	0.69578	Hypertension Interested category:Treated hypertensive	Type 2 Diabetes	Type I Diabetes	18372903	Type 2 Diabetes	NONE	T/G	G	0.61
RS10923931	Hypertension	WHI	AA	G	0.00282174	-0.142478	0.0477072	4122	0.695172	Pills for hypertension now	Type 2 Diabetes	Type I Diabetes	18372903	Type 2 Diabetes	NONE	T/G	G	0.61
RS10923931	Hypertension	WHI	AA	G	0.00307462	-0.141466	0.0477897	4206	0.694722	Hypertension ever	Type 2 Diabetes	Type I Diabetes	18372903	Type 2 Diabetes	NONE	T/G	G	0.61
RS10923931	Hypertension	MEC	AA	G	0.0035	-0.1386	0.0475	4362	0.690853	History of High Blood Pressure from QX2	Type 2 Diabetes	Type I Diabetes	18372903	Type 2 Diabetes	NONE	T/G	G	0.61
RS10923931	Hypertension	MEC	AA	G	0.002	-0.1378	0.0447	4736	0.691829	History of High Blood Pressure from Baseline Questionnaire	Type 2 Diabetes	Type I Diabetes	18372903	Type 2 Diabetes	NONE	T/G	G	0.61
RS10923931	Hypertension	CHS	AA	G	0.76961	-0.03554	0.12135	818	0.6758	CALCULATED HTN STATUS	Type 2 Diabetes	Type I Diabetes	18372903	Type 2 Diabetes	NONE	T/G	G	0.61
RS10923931	Hypertension	WHI	AA	G	0.931936	-0.00688779	0.0806449	4076	0.69578	Hypertension Interested category:Untreated hypertensive	Type 2 Diabetes	Type I Diabetes	18372903	Type 2 Diabetes	NONE	T/G	G	0.61
RS10923931	Hypertension	ARIC	AA	G	0.923115	0.00514	0.05331	3165	0.666	HYPERTENSION, DEFINITION 4	Type 2 Diabetes	Type I Diabetes	18372903	Type 2 Diabetes	NONE	T/G	G	0.61
RS10923931	Hypertension	CHS	AA	G	0.934543	0.00915	0.11138	817	0.6758	ANY HYPERTENSION MEDICATION	Type 2 Diabetes	Type I Diabetes	18372903	Type 2 Diabetes	NONE	T/G	G	0.61
RS10923931	Hypertension	CHS	AA	G	0.889677	0.01529	0.11026	818	0.6758	CALCULATED HTN STATUS	Type 2 Diabetes	Type I Diabetes	18372903	Type 2 Diabetes	NONE	T/G	G	0.61
RS10923931	Hypertension	CHS	AA	G	0.851106	0.03103	0.16533	818	0.6758	CALCULATED HTN STATUS	Type 2 Diabetes	Type I Diabetes	18372903	Type 2 Diabetes	NONE	T/G	G	0.61
RS10923931	Hypertension	ARIC	AA	G	0.545361	0.03287	0.05435	3164	0.666	HYPERTENSION LOWERING MED. USE, DEF. 1	Type 2 Diabetes	Type I Diabetes	18372903	Type 2 Diabetes	NONE	T/G	G	0.61
RS10923931	Hypertension	ARIC	AA	G	0.465639	0.03887	0.05328	3177	0.666	HIGH BP EVER DIAGNOSED?	Type 2 Diabetes	Type I Diabetes	18372903	Type 2 Diabetes	NONE	T/G	G	0.61
RS10923931	Hypertension	WHI	AA	G	0.00233044	0.147766	0.0485349	4076	0.69578	Hypertension Interested category:Never hypertensive	Type 2 Diabetes	Type I Diabetes	18372903	Type 2 Diabetes	NONE	T/G	G	0.61
RS10923931	Hypertension	EAGLE	AA	G	0.031	0.681	0.1784	365	0.6745	Medication for high blood pressure?	Type 2 Diabetes	Type I Diabetes	18372903	Type 2 Diabetes		T/G	G	0.61
RS10923931	Hypertension	EAGLE	AA	G	0.8823	1.012	0.0789	1742	0.6745	Doctor told you that you had hypertension/high blood pressure	Type 2 Diabetes	Type I Diabetes	18372903	Type 2 Diabetes		T/G	G	0.61
RS11591147	Artery_treatment	WHI	AA	G	0.000211009	-2.23271	0.602547	4274	0.996958	Coronary artery bypass graft (CABG)	LDL Cholesterol, lipids		18193044	LDL Cholesterol	NONE	G		1
RS11591147	Artery_treatment	ARIC	AA	G	0.00152665	-1.97325	0.62256	3909	0.99617	HEART OR ARTERIAL SURGERY?	LDL Cholesterol, lipids		18193044	LDL Cholesterol	NONE	G		1
RS11591147	Artery_treatment	ARIC	AA	G	0.0182429	-1.7622	0.74649	3910	0.99617	BALLOON ANGIOPLASTY?	LDL Cholesterol, lipids		18193044	LDL Cholesterol	NONE	G		1
RS11591147	Artery_treatment	ARIC	AA	G	0.236453	-1.74313	1.47236	49	0.99617	BALLOON ANGIPLSTY OTH ART REV?	LDL Cholesterol, lipids		18193044	LDL Cholesterol	NONE	G		1
RS11591147	Artery_treatment	ARIC	AA	G	0.5022	-0.85442	1.27329	60	0.99617	HEART OR ART SURG OTHER	LDL Cholesterol, lipids		18193044	LDL Cholesterol	NONE	G		1
RS11591147	Artery_treatment	ARIC	AA	G	0.651814	-0.57054	1.26438	62	0.99617	HEART OR ART SURG OTH ART REV?	LDL Cholesterol, lipids		18193044	LDL Cholesterol	NONE	G		1
RS11591147	Artery_treatment	ARIC	AA	G	0.974287	11.6088	360.158	49	0.99617	BALLOON ANGIPLSTY COR ARTERY?	LDL Cholesterol, lipids		18193044	LDL Cholesterol	NONE	G		1
RS11591147	Artery_treatment	ARIC	AA	G	0.977012	12.8511	445.983	62	0.99617	HEART OR ART SURG COR BYPASS?	LDL Cholesterol, lipids		18193044	LDL Cholesterol	NONE	G		1
RS11591147	Artery_treatment	ARIC	AA	G	0.977145	12.8325	447.939	63	0.99617	HEART OR ART SURG OTH HRT PROC?	LDL Cholesterol, lipids		18193044	LDL Cholesterol	NONE	G		1
RS11591147	Artery_treatment	WHI	AA	G	0.977301	13.2119	464.334	4274	0.996958	Percutaneous transluminal coronary angioplasty	LDL Cholesterol, lipids		18193044	LDL Cholesterol	NONE	G		1
RS11591147	Artery_treatment	ARIC	AA	G	0.98236	11.2624	509.368	48	0.99617	BALLOON ANGIPLSTY LOW EXT ARTS?	LDL Cholesterol, lipids		18193044	LDL Cholesterol	NONE	G		1
RS11591147	Artery_treatment	ARIC	AA	G	0.982379	-11.2499	509.368	64	0.99617	BALLOON ANGIPLSTY CARDIAC CATH?	LDL Cholesterol, lipids		18193044	LDL Cholesterol	NONE	G		1
RS11591147	Artery_treatment	WHI	AA	G	0.987426	12.3104	781.107	4172	0.997004	Angioplasty of coronary arteries ever	LDL Cholesterol, lipids		18193044	LDL Cholesterol	NONE	G		1
RS11591147	Artery_treatment	CHS	AA	G	0.989962	12.0502	957.78	816	0.995726	CORONARY BYPASS SURGERY	LDL Cholesterol, lipids		18193044	LDL Cholesterol	NONE	G		1
RS11591147	Artery_treatment	CHS	AA	G	0.992375	12.0324	1259	811	0.995726	CORONARY ARTERY ANGIOPLASTY	LDL Cholesterol, lipids		18193044	LDL Cholesterol	NONE	G		1
RS11591147	Artery_treatment	WHI	AA	G	0.992437	12.2082	1287.99	4172	0.997004	Carotid endarterectomy/angioplasty ever	LDL Cholesterol, lipids		18193044	LDL Cholesterol	NONE	G		1
RS11591147	Artery_treatment	CHS	AA	G	0.992568	11.0184	1182.89	815	0.995726	LOW EXTREM ANGIOPLASTY	LDL Cholesterol, lipids		18193044	LDL Cholesterol	NONE	G		1
RS11591147	Artery_treatment	CHS	AA	G	0.992899	11.0183	1238	765	0.995726	AORTIC ANEURYSM REPAIR	LDL Cholesterol, lipids		18193044	LDL Cholesterol	NONE	G		1
RS11591147	LDL	ARIC	EA	G	5.86e-23	0.15225	0.0154	10656	0.98369	RE-CALIBRATED LDL CHOL. IN MG/DL	LDL Cholesterol, lipids		18193044	LDL Cholesterol	NATURAL LOG	G		1
RS11591147	LDL	ARIC	EA	G	3.31e-21	19.0539	2.01152	10656	0.98369	RE-CALIBRATED LDL CHOL. IN MG/DL	LDL Cholesterol, lipids		18193044	LDL Cholesterol	NONE	G		1
RS11591147	LDL	CHS	EA	G	2.56e-10	0.15715	0.02479	4413	0.98506	CALCULATED LDL	LDL Cholesterol, lipids		18193044	LDL Cholesterol	NATURAL LOG	G		1
RS11591147	LDL	CHS	EA	G	2.14e-09	18.4814	3.08039	4413	0.98506	CALCULATED LDL	LDL Cholesterol, lipids		18193044	LDL Cholesterol	NONE	G		1
RS11591147	LDL	WHI	EA	G	0.0348638	13.5675	6.42055	902	0.98337	Core LDL Cholesterol (Mg/dl)	LDL Cholesterol, lipids		18193044	LDL Cholesterol	NONE	G		1
RS11591147	LDL	WHI	EA	G	0.0350797	0.105227	0.0498559	902	0.98337	Core LDL Cholesterol (Mg/dl)	LDL Cholesterol, lipids		18193044	LDL Cholesterol	NATURAL LOG	G		1
RS11591147	SerumCholesterol	ARIC	EA	G	1.59e-18	0.0738	0.00839	10833	0.98369	TOTAL CHOLESTEROL IN MMOL/L	LDL Cholesterol, lipids		18193044	LDL Cholesterol	NATURAL LOG	G		1
RS11591147	SerumCholesterol	ARIC	EA	G	1.13e-16	0.46028	0.05543	10833	0.98369	TOTAL CHOLESTEROL IN MMOL/L	LDL Cholesterol, lipids		18193044	LDL Cholesterol	NONE	G		1
RS11591147	SerumCholesterol	WHI	EA	G	4.72e-06	0.918599	0.200713	12419	0.98458	High cholesterol requiring pills ever	LDL Cholesterol, lipids		18193044	LDL Cholesterol	NONE	G		1
RS11591147	SerumCholesterol	WHI	EA	G	0.00467453	0.0870382	0.0306952	924	0.983766	Core Total Cholesterol (Mg/dl)	LDL Cholesterol, lipids		18193044	LDL Cholesterol	NATURAL LOG	G		1
RS11591147	SerumCholesterol	WHI	EA	G	0.00846541	18.6204	7.05692	924	0.983766	Core Total Cholesterol (Mg/dl)	LDL Cholesterol, lipids		18193044	LDL Cholesterol	NONE	G		1
RS12654264	LDL	ARIC	EA	A	1.13e-09	-3.46803	0.56892	9171	0.6157	RE-CALIBRATED LDL CHOL. IN MG/DL	LDL Cholesterol	Total cholesterol	18193044	LDL Cholesterol	NONE	T/A	A	0.583
RS12654264	LDL	ARIC	EA	A	2.89e-09	-0.02585	0.00435	9171	0.6157	RE-CALIBRATED LDL CHOL. IN MG/DL	LDL Cholesterol	Total cholesterol	18193044	LDL Cholesterol	NATURAL LOG	T/A	A	0.583
RS12654264	LDL	CHS	EA	A	0.000536336	-2.72157	0.78557	4405	0.6204	CALCULATED LDL	LDL Cholesterol	Total cholesterol	18193044	LDL Cholesterol	NONE	T/A	A	0.583
RS12654264	LDL	CHS	EA	A	0.000762121	-0.0213	0.00632	4405	0.6204	CALCULATED LDL	LDL Cholesterol	Total cholesterol	18193044	LDL Cholesterol	NATURAL LOG	T/A	A	0.583
RS12654264	LDL	WHI	EA	A	0.0820409	-2.98507	1.71466	902	0.629712	Core LDL Cholesterol (Mg/dl)	LDL Cholesterol	Total cholesterol	18193044	LDL Cholesterol	NONE	T/A	A	0.583
RS12654264	LDL	WHI	EA	A	0.0859866	-0.0228862	0.0133149	902	0.629712	Core LDL Cholesterol (Mg/dl)	LDL Cholesterol	Total cholesterol	18193044	LDL Cholesterol	NATURAL LOG	T/A	A	0.583
RS12654264	LDL	EAGLE	EA	A	0.755364	-0.53737	1.72423	1037	0.61647	Serum LDL cholesterol (mg/dL)	LDL Cholesterol	Total cholesterol	18193044	LDL Cholesterol	NONE	T/A	A	0.583
RS12654264	LDL	EAGLE	EA	A	0.757696	-0.01376	0.04459	1037	0.61647	Serum LDL cholesterol: SI	LDL Cholesterol	Total cholesterol	18193044	LDL Cholesterol	NONE	T/A	A	0.583
RS12654264	LDL	EAGLE	EA	A	0.934258	-0.00086595	0.0105	1037	0.61647	Serum LDL cholesterol: SI	LDL Cholesterol	Total cholesterol	18193044	LDL Cholesterol	LN1	T/A	A	0.583
RS12654264	LDL	EAGLE	EA	A	0.988925	-0.0001958	0.0141	1037	0.61647	Serum LDL cholesterol (mg/dL)	LDL Cholesterol	Total cholesterol	18193044	LDL Cholesterol	LN1	T/A	A	0.583
RS12654264	SerumCholesterol	ARIC	EA	A	6.06e-08	-0.0854	0.01575	9321	0.6157	TOTAL CHOLESTEROL IN MMOL/L	LDL Cholesterol	Total cholesterol	18193044	LDL Cholesterol	NONE	T/A	A	0.583
RS12654264	SerumCholesterol	ARIC	EA	A	6.75e-08	-0.01289	0.00239	9321	0.6157	TOTAL CHOLESTEROL IN MMOL/L	LDL Cholesterol	Total cholesterol	18193044	LDL Cholesterol	NATURAL LOG	T/A	A	0.583
RS12654264	SerumCholesterol	WHI	EA	A	0.000223712	-0.130684	0.0354097	12435	0.619501	High cholesterol requiring pills ever	LDL Cholesterol	Total cholesterol	18193044	LDL Cholesterol	NONE	T/A	A	0.583
RS12654264	SerumCholesterol	WHI	EA	A	0.19934	-0.0104374	0.00812657	924	0.633658	Core Total Cholesterol (Mg/dl)	LDL Cholesterol	Total cholesterol	18193044	LDL Cholesterol	NATURAL LOG	T/A	A	0.583
RS12654264	SerumCholesterol	WHI	EA	A	0.284157	-2.00158	1.86775	924	0.633658	Core Total Cholesterol (Mg/dl)	LDL Cholesterol	Total cholesterol	18193044	LDL Cholesterol	NONE	T/A	A	0.583
RS12654264	SerumCholesterol	EAGLE	EA	A	0.402876	-0.02891	0.03455	2555	0.61647	Serum cholesterol: SI (mmol/L)	LDL Cholesterol	Total cholesterol	18193044	LDL Cholesterol	NONE	T/A	A	0.583
RS12654264	SerumCholesterol	EAGLE	EA	A	0.403001	-1.11756	1.33614	2555	0.61647	Serum cholesterol (mg/dL)	LDL Cholesterol	Total cholesterol	18193044	LDL Cholesterol	NONE	T/A	A	0.583
RS12654264	SerumCholesterol	EAGLE	EA	A	0.468826	-0.02578	0.03558	2553	0.61647	Serum cholesterol: SI (mmol/L)	LDL Cholesterol	Total cholesterol	18193044	LDL Cholesterol	NONE	T/A	A	0.583
RS12654264	SerumCholesterol	EAGLE	EA	A	0.468895	-0.99659	1.37577	2553	0.61647	Serum cholesterol (mg/dL)	LDL Cholesterol	Total cholesterol	18193044	LDL Cholesterol	NONE	T/A	A	0.583
RS12654264	SerumCholesterol	EAGLE	EA	A	0.476701	-0.00389	0.00546	2555	0.61647	Serum cholesterol: SI (mmol/L)	LDL Cholesterol	Total cholesterol	18193044	LDL Cholesterol	LN1	T/A	A	0.583
RS12654264	SerumCholesterol	EAGLE	EA	A	0.499868	-0.0044	0.00652	2555	0.61647	Serum cholesterol (mg/dL)	LDL Cholesterol	Total cholesterol	18193044	LDL Cholesterol	LN1	T/A	A	0.583
RS12654264	SerumCholesterol	EAGLE	EA	A	0.507949	-0.00365	0.00552	2553	0.61647	Serum cholesterol: SI (mmol/L)	LDL Cholesterol	Total cholesterol	18193044	LDL Cholesterol	LN1	T/A	A	0.583
RS12654264	SerumCholesterol	EAGLE	EA	A	0.526781	-0.00416	0.00656	2553	0.61647	Serum cholesterol (mg/dL)	LDL Cholesterol	Total cholesterol	18193044	LDL Cholesterol	LN1	T/A	A	0.583
RS1333049	Artery_treatment	WHI	EA	C	2.93e-06	0.165703	0.0354398	13331	0.5012	Percutaneous transluminal coronary angioplasty	Coronary Artery Disease	Type 2 Diabetes, Hypertension	17554300, 17634449	Coronary Artery Disease	NONE	C/G	G	0.508
RS1333049	Artery_treatment	CHS	EA	C	0.00660933	0.27589	0.10158	4446	0.4898	CORONARY BYPASS SURGERY	Coronary Artery Disease	Type 2 Diabetes, Hypertension	17554300, 17634449	Coronary Artery Disease	NONE	C/G	G	0.508
RS1333049	Artery_treatment	WHI	EA	C	0.0157428	0.188144	0.077912	13331	0.5012	Coronary artery bypass graft (CABG)	Coronary Artery Disease	Type 2 Diabetes, Hypertension	17554300, 17634449	Coronary Artery Disease	NONE	C/G	G	0.508
RS1333049	Artery_treatment	ARIC	EA	C	0.0293655	0.1933	0.08873	9259	0.4783	HEART OR ARTERIAL SURGERY?	Coronary Artery Disease	Type 2 Diabetes, Hypertension	17554300, 17634449	Coronary Artery Disease	NONE	C/G	G	0.508
RS1333049	Artery_treatment	WHI	EA	C	0.0727665	0.302492	0.168586	13125	0.501295	Carotid endarterectomy/angioplasty ever	Coronary Artery Disease	Type 2 Diabetes, Hypertension	17554300, 17634449	Coronary Artery Disease	NONE	C/G	G	0.508
RS1333049	Artery_treatment	WHI	EA	C	0.0890456	0.19921	0.117151	13123	0.501295	Angioplasty of coronary arteries ever	Coronary Artery Disease	Type 2 Diabetes, Hypertension	17554300, 17634449	Coronary Artery Disease	NONE	C/G	G	0.508
RS1333049	Artery_treatment	ARIC	EA	C	0.167096	-0.48671	0.35228	261	0.4783	HEART OR ART SURG OTHER	Coronary Artery Disease	Type 2 Diabetes, Hypertension	17554300, 17634449	Coronary Artery Disease	NONE	C/G	G	0.508
RS1333049	Artery_treatment	ARIC	EA	C	0.215793	0.1437	0.11609	9258	0.4783	BALLOON ANGIOPLASTY?	Coronary Artery Disease	Type 2 Diabetes, Hypertension	17554300, 17634449	Coronary Artery Disease	NONE	C/G	G	0.508
RS1333049	Artery_treatment	ARIC	EA	C	0.235658	-0.25938	0.21872	181	0.4783	BALLOON ANGIPLSTY COR ARTERY?	Coronary Artery Disease	Type 2 Diabetes, Hypertension	17554300, 17634449	Coronary Artery Disease	NONE	C/G	G	0.508
RS1333049	Artery_treatment	ARIC	EA	C	0.338795	-0.24052	0.25144	263	0.4783	HEART OR ART SURG OTH HRT PROC?	Coronary Artery Disease	Type 2 Diabetes, Hypertension	17554300, 17634449	Coronary Artery Disease	NONE	C/G	G	0.508
RS1333049	Artery_treatment	ARIC	EA	C	0.351627	0.17235	0.18504	266	0.4783	HEART OR ART SURG COR BYPASS?	Coronary Artery Disease	Type 2 Diabetes, Hypertension	17554300, 17634449	Coronary Artery Disease	NONE	C/G	G	0.508
RS1333049	Artery_treatment	ARIC	EA	C	0.358415	0.36617	0.3987	179	0.4783	BALLOON ANGIPLSTY LOW EXT ARTS?	Coronary Artery Disease	Type 2 Diabetes, Hypertension	17554300, 17634449	Coronary Artery Disease	NONE	C/G	G	0.508
RS1333049	Artery_treatment	ARIC	EA	C	0.392952	-0.2458	0.28773	247	0.4783	BALLOON ANGIPLSTY CARDIAC CATH?	Coronary Artery Disease	Type 2 Diabetes, Hypertension	17554300, 17634449	Coronary Artery Disease	NONE	C/G	G	0.508
RS1333049	Artery_treatment	ARIC	EA	C	0.415845	-0.52758	0.64841	185	0.4783	BALLOON ANGIPLSTY OTHER	Coronary Artery Disease	Type 2 Diabetes, Hypertension	17554300, 17634449	Coronary Artery Disease	NONE	C/G	G	0.508
RS1333049	Artery_treatment	CHS	EA	C	0.437714	0.15846	0.20418	4255	0.4898	AORTIC ANEURYSM REPAIR	Coronary Artery Disease	Type 2 Diabetes, Hypertension	17554300, 17634449	Coronary Artery Disease	NONE	C/G	G	0.508
RS1333049	Artery_treatment	CHS	EA	C	0.472624	0.21164	0.29467	4436	0.4898	LOW EXTREM ANGIOPLASTY	Coronary Artery Disease	Type 2 Diabetes, Hypertension	17554300, 17634449	Coronary Artery Disease	NONE	C/G	G	0.508
RS1333049	Artery_treatment	CHS	EA	C	0.563147	0.10004	0.17303	4437	0.4898	CORONARY ARTERY ANGIOPLASTY	Coronary Artery Disease	Type 2 Diabetes, Hypertension	17554300, 17634449	Coronary Artery Disease	NONE	C/G	G	0.508
RS1333049	Artery_treatment	ARIC	EA	C	0.692883	-0.11643	0.2948	262	0.4783	HEART OR ART SURG CAROTID END?	Coronary Artery Disease	Type 2 Diabetes, Hypertension	17554300, 17634449	Coronary Artery Disease	NONE	C/G	G	0.508
RS1333049	Artery_treatment	ARIC	EA	C	0.707591	0.22134	0.5901	186	0.4783	BALLOON ANGIPLSTY OTH ART REV?	Coronary Artery Disease	Type 2 Diabetes, Hypertension	17554300, 17634449	Coronary Artery Disease	NONE	C/G	G	0.508
RS1333049	Artery_treatment	ARIC	EA	C	0.752306	-0.07022	0.22251	263	0.4783	HEART OR ART SURG OTH ART REV?	Coronary Artery Disease	Type 2 Diabetes, Hypertension	17554300, 17634449	Coronary Artery Disease	NONE	C/G	G	0.508
RS1333049	cardiac	WHI	EA	C	8.78e-05	0.111566	0.028446	13331	0.5012	MI	Coronary Artery Disease	Type 2 Diabetes, Hypertension	17554300, 17634449	Coronary Artery Disease	NONE	C/G	G	0.508
RS1333049	cardiac	CHS	EA	C	0.00203013	0.21765	0.07053	4477	0.4898	MI MODIFIED BL STAT	Coronary Artery Disease	Type 2 Diabetes, Hypertension	17554300, 17634449	Coronary Artery Disease	NONE	C/G	G	0.508
RS1333049	cardiac	CHS	EA	C	0.00824257	0.17139	0.06487	4477	0.4898	MI STATUS AT BASELINE	Coronary Artery Disease	Type 2 Diabetes, Hypertension	17554300, 17634449	Coronary Artery Disease	NONE	C/G	G	0.508
RS1333049	cardiac	WHI	EA	C	0.0260612	0.269062	0.120911	13124	0.501295	Coronary bypass surgery ever	Coronary Artery Disease	Type 2 Diabetes, Hypertension	17554300, 17634449	Coronary Artery Disease	NONE	C/G	G	0.508
RS1333049	cardiac	CHS	EA	C	0.0591751	0.09098	0.04821	4477	0.4898	SELF-RPT MI-ANG,CABG,ANP	Coronary Artery Disease	Type 2 Diabetes, Hypertension	17554300, 17634449	Coronary Artery Disease	NONE	C/G	G	0.508
RS1333049	cardiac	ARIC	EA	C	0.060219	0.12686	0.06751	9146	0.4783	PREVALENT CORONARY HEART DISEASE	Coronary Artery Disease	Type 2 Diabetes, Hypertension	17554300, 17634449	Coronary Artery Disease	NONE	C/G	G	0.508
RS1333049	cardiac	ARIC	EA	C	0.133884	0.10634	0.07095	9340	0.4783	HEART ATTACK EVER DIAGNOSED?	Coronary Artery Disease	Type 2 Diabetes, Hypertension	17554300, 17634449	Coronary Artery Disease	NONE	C/G	G	0.508
RS1333049	cardiac	WHI	EA	C	0.163309	-0.0716368	0.0513883	13084	0.501338	Atrial fibrillation ever	Coronary Artery Disease	Type 2 Diabetes, Hypertension	17554300, 17634449	Coronary Artery Disease	NONE	C/G	G	0.508
RS1333049	cardiac	WHI	EA	C	0.174369	-0.159597	0.117497	12371	0.502061	Congestive heart failure ever	Coronary Artery Disease	Type 2 Diabetes, Hypertension	17554300, 17634449	Coronary Artery Disease	NONE	C/G	G	0.508
RS1333049	cardiac	CHS	EA	C	0.239713	-0.05198	0.04421	4297	0.4898	ANY ECG ABNORM-MAJ, MIN	Coronary Artery Disease	Type 2 Diabetes, Hypertension	17554300, 17634449	Coronary Artery Disease	NONE	C/G	G	0.508
RS1333049	cardiac	ARIC	EA	C	0.300254	0.06036	0.05826	9336	0.4783	ROSE POSSIBLE MYOCARDIAL INFARCTION	Coronary Artery Disease	Type 2 Diabetes, Hypertension	17554300, 17634449	Coronary Artery Disease	NONE	C/G	G	0.508
RS1333049	cardiac	CHS	EA	C	0.309578	-0.04811	0.04735	4327	0.4898	ANY MAJOR ECG ABNORM	Coronary Artery Disease	Type 2 Diabetes, Hypertension	17554300, 17634449	Coronary Artery Disease	NONE	C/G	G	0.508
RS1333049	cardiac	WHI	EA	C	0.333796	0.121709	0.125929	13331	0.5012	Heart failure ever	Coronary Artery Disease	Type 2 Diabetes, Hypertension	17554300, 17634449	Coronary Artery Disease	NONE	C/G	G	0.508
RS1333049	cardiac	WHI	EA	C	0.335513	-0.228001	0.236745	13120	0.50141	Cardiac arrest ever	Coronary Artery Disease	Type 2 Diabetes, Hypertension	17554300, 17634449	Coronary Artery Disease	NONE	C/G	G	0.508
RS1333049	cardiac	ARIC	EA	C	0.379453	0.14003	0.15933	9325	0.4783	ROSE INTERMITTENT CLAUDICATION, DEF. 3	Coronary Artery Disease	Type 2 Diabetes, Hypertension	17554300, 17634449	Coronary Artery Disease	NONE	C/G	G	0.508
RS1333049	cardiac	WHI	EA	C	0.483704	-0.158797	0.226737	13120	0.501296	Aortic aneurysm ever	Coronary Artery Disease	Type 2 Diabetes, Hypertension	17554300, 17634449	Coronary Artery Disease	NONE	C/G	G	0.508
RS1333049	cardiac	ARIC	EA	C	0.515959	0.04837	0.07446	9226	0.4783	PREVLNT MI (COMPOSITE ECG OR MED HIST)	Coronary Artery Disease	Type 2 Diabetes, Hypertension	17554300, 17634449	Coronary Artery Disease	NONE	C/G	G	0.508
RS1333049	cardiac	CHS	EA	C	0.68116	-0.09739	0.23701	4316	0.4898	CARDIAC INJURY SCORE	Coronary Artery Disease	Type 2 Diabetes, Hypertension	17554300, 17634449	Coronary Artery Disease	NONE	C/G	G	0.508
RS1333049	cardiac	CHS	EA	C	0.69856	-0.02186	0.05644	4129	0.4898	OTHER HEART/CIRC PRB	Coronary Artery Disease	Type 2 Diabetes, Hypertension	17554300, 17634449	Coronary Artery Disease	NONE	C/G	G	0.508
RS1333049	cardiac	ARIC	EA	C	0.85808	0.09986	0.55806	355	0.4783	AGE AT FIRST HEART ATTACK	Coronary Artery Disease	Type 2 Diabetes, Hypertension	17554300, 17634449	Coronary Artery Disease	NONE	C/G	G	0.508
RS1333049	cardiac	WHI	EA	C	0.910075	-0.00343017	0.0303704	12536	0.501755	Cardiovascular disease ever	Coronary Artery Disease	Type 2 Diabetes, Hypertension	17554300, 17634449	Coronary Artery Disease	NONE	C/G	G	0.508
RS1333049	cardiac	WHI	EA	C	0.923447	-0.00556445	0.057907	13121	0.501334	Cardiac catheterization ever	Coronary Artery Disease	Type 2 Diabetes, Hypertension	17554300, 17634449	Coronary Artery Disease	NONE	C/G	G	0.508
RS1333049	cardiac	ARIC	EA	C	0.99402	-9e-05	0.01188	355	0.4783	AGE AT FIRST HEART ATTACK	Coronary Artery Disease	Type 2 Diabetes, Hypertension	17554300, 17634449	Coronary Artery Disease	NATURAL LOG	C/G	G	0.508
RS1333049	Hemoglobin	EAGLE	AA	C	0.00407359	0.01134	0.00395	2092	0.2407	Hemoglobin (g/dL)	Coronary Artery Disease	Type 2 Diabetes, Hypertension	17554300, 17634449	Coronary Artery Disease	LN1	C/G	G	0.825
RS1333049	Hemoglobin	EAGLE	AA	C	0.00539898	0.15198	0.05457	2092	0.2407	Hemoglobin (g/dL)	Coronary Artery Disease	Type 2 Diabetes, Hypertension	17554300, 17634449	Coronary Artery Disease	NONE	C/G	G	0.825
RS1333049	Hemoglobin	CHS	AA	C	0.00821173	0.25862	0.09759	786	0.2775	HEMOGLOBIN (G/DL)	Coronary Artery Disease	Type 2 Diabetes, Hypertension	17554300, 17634449	Coronary Artery Disease	NONE	C/G	G	0.825
RS1333049	Hemoglobin	CHS	AA	C	0.023271	0.01397	0.00614	786	0.2775	HEMOGLOBIN (G/DL)	Coronary Artery Disease	Type 2 Diabetes, Hypertension	17554300, 17634449	Coronary Artery Disease	NATURAL LOG	C/G	G	0.825
RS1333049	Hemoglobin	EAGLE	AA	C	0.0280518	0.00704	0.0032	2092	0.2407	Mean cell hemoglobin: SI (pg)	Coronary Artery Disease	Type 2 Diabetes, Hypertension	17554300, 17634449	Coronary Artery Disease	LN1	C/G	G	0.825
RS1333049	Hemoglobin	EAGLE	AA	C	0.0304824	0.19548	0.09028	2092	0.2407	Mean cell hemoglobin: SI (pg)	Coronary Artery Disease	Type 2 Diabetes, Hypertension	17554300, 17634449	Coronary Artery Disease	NONE	C/G	G	0.825
RS1333049	Hemoglobin	EAGLE	AA	C	0.101765	0.00156	0.00095391	2092	0.2407	Mean cell hemoglobin concentration	Coronary Artery Disease	Type 2 Diabetes, Hypertension	17554300, 17634449	Coronary Artery Disease	LN1	C/G	G	0.825
RS1333049	Hemoglobin	EAGLE	AA	C	0.102017	0.05493	0.03358	2092	0.2407	Mean cell hemoglobin concentration	Coronary Artery Disease	Type 2 Diabetes, Hypertension	17554300, 17634449	Coronary Artery Disease	NONE	C/G	G	0.825
RS1333049	Hemoglobin	WHI	AA	C	0.128641	0.00306763	0.00201847	4217	0.247214	Hemoglobin (gm/dl)	Coronary Artery Disease	Type 2 Diabetes, Hypertension	17554300, 17634449	Coronary Artery Disease	NATURAL LOG	C/G	G	0.825
RS1333049	Hemoglobin	WHI	AA	C	0.185199	0.0385514	0.0290925	4217	0.247214	Hemoglobin (gm/dl)	Coronary Artery Disease	Type 2 Diabetes, Hypertension	17554300, 17634449	Coronary Artery Disease	NONE	C/G	G	0.825
RS1333049	Hemoglobin	ARIC	AA	C	0.61567	0.00162	0.00323	3052	0.2285	HEMOGLOBIN	Coronary Artery Disease	Type 2 Diabetes, Hypertension	17554300, 17634449	Coronary Artery Disease	NATURAL LOG	C/G	G	0.825
RS1333049	Hemoglobin	ARIC	AA	C	0.688065	0.01798	0.04478	3052	0.2285	HEMOGLOBIN	Coronary Artery Disease	Type 2 Diabetes, Hypertension	17554300, 17634449	Coronary Artery Disease	NONE	C/G	G	0.825
RS1501908	SerumCholesterol	ARIC	EA	C	0.000404416	0.00864	0.00244	9323	0.6365	TOTAL CHOLESTEROL IN MMOL/L	LDL Cholesterol		19060906	LDL Cholesterol	NATURAL LOG	G/C	C	0.667
RS1501908	SerumCholesterol	ARIC	EA	C	0.000727482	0.05448	0.01612	9323	0.6365	TOTAL CHOLESTEROL IN MMOL/L	LDL Cholesterol		19060906	LDL Cholesterol	NONE	G/C	C	0.667
RS1501908	SerumCholesterol	EAGLE	EA	C	0.00892679	0.01422	0.00543	2584	0.6345	Serum cholesterol: SI (mmol/L)	LDL Cholesterol		19060906	LDL Cholesterol	LN1	G/C	C	0.667
RS1501908	SerumCholesterol	EAGLE	EA	C	0.00917029	0.01692	0.00649	2584	0.6345	Serum cholesterol (mg/dL)	LDL Cholesterol		19060906	LDL Cholesterol	LN1	G/C	C	0.667
RS1501908	SerumCholesterol	EAGLE	EA	C	0.00935371	0.08933	0.03435	2584	0.6345	Serum cholesterol: SI (mmol/L)	LDL Cholesterol		19060906	LDL Cholesterol	NONE	G/C	C	0.667
RS1501908	SerumCholesterol	EAGLE	EA	C	0.00940041	3.45208	1.32819	2584	0.6345	Serum cholesterol (mg/dL)	LDL Cholesterol		19060906	LDL Cholesterol	NONE	G/C	C	0.667
RS1501908	SerumCholesterol	EAGLE	EA	C	0.00963371	0.0142	0.00548	2582	0.6345	Serum cholesterol: SI (mmol/L)	LDL Cholesterol		19060906	LDL Cholesterol	LN1	G/C	C	0.667
RS1501908	SerumCholesterol	EAGLE	EA	C	0.00983477	0.01685	0.00652	2582	0.6345	Serum cholesterol (mg/dL)	LDL Cholesterol		19060906	LDL Cholesterol	LN1	G/C	C	0.667
RS1501908	SerumCholesterol	EAGLE	EA	C	0.010047	3.51633	1.36498	2582	0.6345	Serum cholesterol (mg/dL)	LDL Cholesterol		19060906	LDL Cholesterol	NONE	G/C	C	0.667
RS1501908	SerumCholesterol	EAGLE	EA	C	0.0100498	0.09093	0.0353	2582	0.6345	Serum cholesterol: SI (mmol/L)	LDL Cholesterol		19060906	LDL Cholesterol	NONE	G/C	C	0.667
RS16996148	LDL	ARIC	EA	G	2.88e-05	4.2807	1.0228	9050	0.91927	RE-CALIBRATED LDL CHOL. IN MG/DL	LDL Cholesterol	Triglycerides	18193043, 18193044	LDL Cholesterol	NONE	T/G	G	0.917
RS16996148	LDL	ARIC	EA	G	4.3823e-05	0.03197	0.00782	9050	0.91927	RE-CALIBRATED LDL CHOL. IN MG/DL	LDL Cholesterol	Triglycerides	18193043, 18193044	LDL Cholesterol	NATURAL LOG	T/G	G	0.917
RS16996148	LDL	EAGLE	EA	G	0.00194223	0.07641	0.02459	1055	0.91926	Serum LDL cholesterol (mg/dL)	LDL Cholesterol	Triglycerides	18193043, 18193044	LDL Cholesterol	LN1	T/G	G	0.917
RS16996148	LDL	EAGLE	EA	G	0.00196565	0.05683	0.01831	1055	0.91926	Serum LDL cholesterol: SI	LDL Cholesterol	Triglycerides	18193043, 18193044	LDL Cholesterol	LN1	T/G	G	0.917
RS16996148	LDL	EAGLE	EA	G	0.00263458	9.07853	3.01149	1055	0.91926	Serum LDL cholesterol (mg/dL)	LDL Cholesterol	Triglycerides	18193043, 18193044	LDL Cholesterol	NONE	T/G	G	0.917
RS16996148	LDL	EAGLE	EA	G	0.00264647	0.2347	0.07789	1055	0.91926	Serum LDL cholesterol: SI	LDL Cholesterol	Triglycerides	18193043, 18193044	LDL Cholesterol	NONE	T/G	G	0.917
RS16996148	LDL	WHI	EA	G	0.651766	1.38839	3.07534	902	0.920177	Core LDL Cholesterol (Mg/dl)	LDL Cholesterol	Triglycerides	18193043, 18193044	LDL Cholesterol	NONE	T/G	G	0.917
RS16996148	LDL	WHI	EA	G	0.754646	0.00746566	0.0238814	902	0.920177	Core LDL Cholesterol (Mg/dl)	LDL Cholesterol	Triglycerides	18193043, 18193044	LDL Cholesterol	NATURAL LOG	T/G	G	0.917
RS16996148	LDL	CHS	EA	G	0.795311	0.0029	0.01119	4413	0.92008	CALCULATED LDL	LDL Cholesterol	Triglycerides	18193043, 18193044	LDL Cholesterol	NATURAL LOG	T/G	G	0.917
RS16996148	LDL	CHS	EA	G	0.908569	0.15964	1.39	4413	0.92008	CALCULATED LDL	LDL Cholesterol	Triglycerides	18193043, 18193044	LDL Cholesterol	NONE	T/G	G	0.917
RS174547	PlateletCount	ARIC	EA	C	0.00167794	0.01225	0.0039	9174	0.3421	PLATELET COUNT	HDL Cholesterol	Triglycerides, Total cholesterol, LDL cholesterol	20037589, 19060906	HDL Cholesterol	NATURAL LOG	C/T	T	0.633
RS174547	PlateletCount	WHI	EA	C	0.00228261	0.0100734	0.00330128	13140	0.332572	Platelet count (Kcell/ml)	HDL Cholesterol	Triglycerides, Total cholesterol, LDL cholesterol	20037589, 19060906	HDL Cholesterol	NATURAL LOG	C/T	T	0.633
RS174547	PlateletCount	ARIC	EA	C	0.00737357	3.25804	1.21565	9174	0.3421	PLATELET COUNT	HDL Cholesterol	Triglycerides, Total cholesterol, LDL cholesterol	20037589, 19060906	HDL Cholesterol	NONE	C/T	T	0.633
RS174547	PlateletCount	EAGLE	EA	C	0.123105	0.01171	0.00759	2448	0.3386	Platelet Count	HDL Cholesterol	Triglycerides, Total cholesterol, LDL cholesterol	20037589, 19060906	HDL Cholesterol	LN1	C/T	T	0.633
RS174547	PlateletCount	EAGLE	EA	C	0.123105	0.01171	0.00759	2448	0.3386	Platelet count: SI	HDL Cholesterol	Triglycerides, Total cholesterol, LDL cholesterol	20037589, 19060906	HDL Cholesterol	LN1	C/T	T	0.633
RS174547	PlateletCount	EAGLE	EA	C	0.250351	2.2521	1.95874	2448	0.3386	Platelet Count	HDL Cholesterol	Triglycerides, Total cholesterol, LDL cholesterol	20037589, 19060906	HDL Cholesterol	NONE	C/T	T	0.633
RS174547	PlateletCount	EAGLE	EA	C	0.250351	2.2521	1.95874	2448	0.3386	Platelet count: SI	HDL Cholesterol	Triglycerides, Total cholesterol, LDL cholesterol	20037589, 19060906	HDL Cholesterol	NONE	C/T	T	0.633
RS174547	PlateletCount	EAGLE	EA	C	0.454414	-0.02113	0.02824	2448	0.3386	Mean platelet volume: SI	HDL Cholesterol	Triglycerides, Total cholesterol, LDL cholesterol	20037589, 19060906	HDL Cholesterol	NONE	C/T	T	0.633
RS174547	PlateletCount	EAGLE	EA	C	0.483668	-0.00207	0.00295	2448	0.3386	Mean platelet volume: SI	HDL Cholesterol	Triglycerides, Total cholesterol, LDL cholesterol	20037589, 19060906	HDL Cholesterol	LN1	C/T	T	0.633
RS174547	PlateletCount	WHI	EA	C	0.579922	-3.0092	5.43655	13140	0.332572	Platelet count (Kcell/ml)	HDL Cholesterol	Triglycerides, Total cholesterol, LDL cholesterol	20037589, 19060906	HDL Cholesterol	NONE	C/T	T	0.633
RS174547	PlateletCount	EAGLE	EA	C	0.621437	-0.00753	0.01524	2441	0.3386	Platelet Distribution Width - (%)	HDL Cholesterol	Triglycerides, Total cholesterol, LDL cholesterol	20037589, 19060906	HDL Cholesterol	NONE	C/T	T	0.633
RS174547	PlateletCount	EAGLE	EA	C	0.631638	-0.00041357	0.00086254	2441	0.3386	Platelet Distribution Width - (%)	HDL Cholesterol	Triglycerides, Total cholesterol, LDL cholesterol	20037589, 19060906	HDL Cholesterol	LN1	C/T	T	0.633
RS174547	SerumTriglycerides	ARIC	EA	C	1.13e-05	0.02124	0.00484	9219	0.3421	TOTAL TRIGLYCERIDES IN MMOL/L	HDL Cholesterol	Triglycerides, Total cholesterol, LDL cholesterol	20037589, 19060906	HDL Cholesterol	NATURAL LOG	C/T	T	0.633
RS174547	SerumTriglycerides	ARIC	EA	C	5.59e-05	0.06544	0.01623	9219	0.3421	TOTAL TRIGLYCERIDES IN MMOL/L	HDL Cholesterol	Triglycerides, Total cholesterol, LDL cholesterol	20037589, 19060906	HDL Cholesterol	NONE	C/T	T	0.633
RS174547	SerumTriglycerides	EAGLE	EA	C	0.000884007	0.05641	0.01695	2441	0.3386	Serum triglycerides (mg/dL)	HDL Cholesterol	Triglycerides, Total cholesterol, LDL cholesterol	20037589, 19060906	HDL Cholesterol	LN1	C/T	T	0.633
RS174547	SerumTriglycerides	EAGLE	EA	C	0.00149087	0.03335	0.01049	2441	0.3386	Serum triglycerides: SI (mmol/L)	HDL Cholesterol	Triglycerides, Total cholesterol, LDL cholesterol	20037589, 19060906	HDL Cholesterol	LN1	C/T	T	0.633
RS174547	SerumTriglycerides	EAGLE	EA	C	0.0129667	8.74008	3.515	2441	0.3386	Serum triglycerides (mg/dL)	HDL Cholesterol	Triglycerides, Total cholesterol, LDL cholesterol	20037589, 19060906	HDL Cholesterol	NONE	C/T	T	0.633
RS174547	SerumTriglycerides	EAGLE	EA	C	0.0130185	0.09862	0.03969	2441	0.3386	Serum triglycerides: SI (mmol/L)	HDL Cholesterol	Triglycerides, Total cholesterol, LDL cholesterol	20037589, 19060906	HDL Cholesterol	NONE	C/T	T	0.633
RS174547	SerumTriglycerides	WHI	EA	C	0.190528	0.0284914	0.0217494	921	0.34202	Core Triglyceride (Mg/dl)	HDL Cholesterol	Triglycerides, Total cholesterol, LDL cholesterol	20037589, 19060906	HDL Cholesterol	NATURAL LOG	C/T	T	0.633
RS174547	SerumTriglycerides	WHI	EA	C	0.20807	5.36616	4.25962	921	0.34202	Core Triglyceride (Mg/dl)	HDL Cholesterol	Triglycerides, Total cholesterol, LDL cholesterol	20037589, 19060906	HDL Cholesterol	NONE	C/T	T	0.633
RS17782313	BMI	ARIC	EA	C	0.000984169	0.01179	0.00358	9310	0.231	WEIGHT AT THE AGE OF 25	Body Mass Index		19151714, 18454148, 19079261	Body Mass Index	NATURAL LOG	C/T	T	0.717
RS17782313	BMI	ARIC	EA	C	0.0012195	1.70328	0.52647	9310	0.231	WEIGHT AT THE AGE OF 25	Body Mass Index		19151714, 18454148, 19079261	Body Mass Index	NONE	C/T	T	0.717
RS17782313	BMI	CHS	EA	C	0.00566018	0.01189	0.0043	4322	0.2359	WHAT WAS YOUR USUAL WEIGHT AT AGE 50	Body Mass Index		19151714, 18454148, 19079261	Body Mass Index	NATURAL LOG	C/T	T	0.717
RS17782313	BMI	CHS	EA	C	0.00887443	1.73101	0.66118	4322	0.2359	WHAT WAS YOUR USUAL WEIGHT AT AGE 50	Body Mass Index		19151714, 18454148, 19079261	Body Mass Index	NONE	C/T	T	0.717
RS17782313	BMI	ARIC	EA	C	0.0141393	1.52242	0.62034	9332	0.231	WEIGHT TO THE NEAREST LB	Body Mass Index		19151714, 18454148, 19079261	Body Mass Index	NONE	C/T	T	0.717
RS17782313	BMI	ARIC	EA	C	0.0156347	0.0087	0.0036	9332	0.231	WEIGHT TO THE NEAREST LB	Body Mass Index		19151714, 18454148, 19079261	Body Mass Index	NATURAL LOG	C/T	T	0.717
RS17782313	BMI	CHS	EA	C	0.0218942	0.01032	0.0045	4470	0.2359	WEIGHT - LBS	Body Mass Index		19151714, 18454148, 19079261	Body Mass Index	NATURAL LOG	C/T	T	0.717
RS17782313	BMI	ARIC	EA	C	0.0256106	0.18744	0.08396	9332	0.231	BODY MASS INDEX IN KG/(M*M)	Body Mass Index		19151714, 18454148, 19079261	Body Mass Index	NONE	C/T	T	0.717
RS17782313	BMI	ARIC	EA	C	0.0266883	0.00635	0.00287	9332	0.231	BODY MASS INDEX IN KG/(M*M)	Body Mass Index		19151714, 18454148, 19079261	Body Mass Index	NATURAL LOG	C/T	T	0.717
RS17782313	BMI	CHS	EA	C	0.033794	1.51408	0.71312	4470	0.2359	WEIGHT - LBS	Body Mass Index		19151714, 18454148, 19079261	Body Mass Index	NONE	C/T	T	0.717
RS17782313	BMI	WHI	EA	C	0.0357347	0.00630412	0.00300175	13198	0.237233	BMI	Body Mass Index		19151714, 18454148, 19079261	Body Mass Index	NATURAL LOG	C/T	T	0.717
RS17782313	BMI	CHS	EA	C	0.0631695	0.0066	0.00355	4469	0.2359	BODY MASS INDEX (KG/M2)	Body Mass Index		19151714, 18454148, 19079261	Body Mass Index	NATURAL LOG	C/T	T	0.717
RS17782313	BMI	EAGLE	EA	C	0.0673097	0.01169	0.00638	2543	0.2437	Body mass index	Body Mass Index		19151714, 18454148, 19079261	Body Mass Index	LN1	C/T	T	0.717
RS17782313	BMI	WHI	EA	C	0.0679171	0.176692	0.0967799	13198	0.237233	BMI	Body Mass Index		19151714, 18454148, 19079261	Body Mass Index	NONE	C/T	T	0.717
RS17782313	BMI	EAGLE	EA	C	0.094524	0.30652	0.18326	2543	0.2437	Body mass index	Body Mass Index		19151714, 18454148, 19079261	Body Mass Index	NONE	C/T	T	0.717
RS17782313	BMI	CHS	EA	C	0.0960954	0.16395	0.0985	4469	0.2359	BODY MASS INDEX (KG/M2)	Body Mass Index		19151714, 18454148, 19079261	Body Mass Index	NONE	C/T	T	0.717
RS17782313	BMI	CHS	EA	C	0.357176	0.04601	0.04997	4482	0.2359	OBESITY > 120% IDEAL	Body Mass Index		19151714, 18454148, 19079261	Body Mass Index	NONE	C/T	T	0.717
RS17782313	BMI	CHS	EA	C	0.390705	0.04791	0.05581	4482	0.2359	OBESITY > 130% IDEAL	Body Mass Index		19151714, 18454148, 19079261	Body Mass Index	NONE	C/T	T	0.717
RS2144300	Artery_treatment	WHI	EA	C	0.00246306	0.239271	0.0790235	13152	0.398799	Coronary artery bypass graft (CABG)	Coronary Heart Disease	HDL cholesterol,Triglycerides	18193043	Coronary Heart Disease	NONE	C/T	T	0.583
RS2144300	Artery_treatment	CHS	EA	C	0.00548552	0.56788	0.20449	4250	0.392	AORTIC ANEURYSM REPAIR	Coronary Heart Disease	HDL cholesterol,Triglycerides	18193043	Coronary Heart Disease	NONE	C/T	T	0.583
RS2144300	Artery_treatment	ARIC	EA	C	0.328462	-0.21806	0.22314	178	0.4107	BALLOON ANGIPLSTY COR ARTERY?	Coronary Heart Disease	HDL cholesterol,Triglycerides	18193043	Coronary Heart Disease	NONE	C/T	T	0.583
RS2144300	Artery_treatment	ARIC	EA	C	0.35114	0.54943	0.58928	183	0.4107	BALLOON ANGIPLSTY OTH ART REV?	Coronary Heart Disease	HDL cholesterol,Triglycerides	18193043	Coronary Heart Disease	NONE	C/T	T	0.583
RS2144300	Artery_treatment	ARIC	EA	C	0.411774	0.23827	0.2903	243	0.4107	BALLOON ANGIPLSTY CARDIAC CATH?	Coronary Heart Disease	HDL cholesterol,Triglycerides	18193043	Coronary Heart Disease	NONE	C/T	T	0.583
RS2144300	Artery_treatment	CHS	EA	C	0.42546	0.14034	0.17609	4430	0.392	CORONARY ARTERY ANGIOPLASTY	Coronary Heart Disease	HDL cholesterol,Triglycerides	18193043	Coronary Heart Disease	NONE	C/T	T	0.583
RS2144300	Artery_treatment	ARIC	EA	C	0.436365	0.09212	0.11835	9024	0.4107	BALLOON ANGIOPLASTY?	Coronary Heart Disease	HDL cholesterol,Triglycerides	18193043	Coronary Heart Disease	NONE	C/T	T	0.583
RS2144300	Artery_treatment	WHI	EA	C	0.471423	-0.0264618	0.036744	13152	0.398799	Percutaneous transluminal coronary angioplasty	Coronary Heart Disease	HDL cholesterol,Triglycerides	18193043	Coronary Heart Disease	NONE	C/T	T	0.583
RS2144300	Artery_treatment	ARIC	EA	C	0.515793	0.05884	0.09054	9025	0.4107	HEART OR ARTERIAL SURGERY?	Coronary Heart Disease	HDL cholesterol,Triglycerides	18193043	Coronary Heart Disease	NONE	C/T	T	0.583
RS2144300	Artery_treatment	WHI	EA	C	0.523793	-0.0773279	0.121297	12948	0.398981	Angioplasty of coronary arteries ever	Coronary Heart Disease	HDL cholesterol,Triglycerides	18193043	Coronary Heart Disease	NONE	C/T	T	0.583
RS2144300	Artery_treatment	ARIC	EA	C	0.53818	-0.2468	0.40093	176	0.4107	BALLOON ANGIPLSTY LOW EXT ARTS?	Coronary Heart Disease	HDL cholesterol,Triglycerides	18193043	Coronary Heart Disease	NONE	C/T	T	0.583
RS2144300	Artery_treatment	ARIC	EA	C	0.611087	-0.10989	0.2161	258	0.4107	HEART OR ART SURG OTH ART REV?	Coronary Heart Disease	HDL cholesterol,Triglycerides	18193043	Coronary Heart Disease	NONE	C/T	T	0.583
RS2144300	Artery_treatment	WHI	EA	C	0.646533	-0.0798379	0.174096	12950	0.398996	Carotid endarterectomy/angioplasty ever	Coronary Heart Disease	HDL cholesterol,Triglycerides	18193043	Coronary Heart Disease	NONE	C/T	T	0.583
RS2144300	Artery_treatment	ARIC	EA	C	0.738299	0.21319	0.6381	182	0.4107	BALLOON ANGIPLSTY OTHER	Coronary Heart Disease	HDL cholesterol,Triglycerides	18193043	Coronary Heart Disease	NONE	C/T	T	0.583
RS2144300	Artery_treatment	CHS	EA	C	0.776399	0.08527	0.30022	4429	0.392	LOW EXTREM ANGIOPLASTY	Coronary Heart Disease	HDL cholesterol,Triglycerides	18193043	Coronary Heart Disease	NONE	C/T	T	0.583
RS2144300	Artery_treatment	ARIC	EA	C	0.806089	-0.07114	0.28979	257	0.4107	HEART OR ART SURG CAROTID END?	Coronary Heart Disease	HDL cholesterol,Triglycerides	18193043	Coronary Heart Disease	NONE	C/T	T	0.583
RS2144300	Artery_treatment	ARIC	EA	C	0.819042	0.04075	0.17811	261	0.4107	HEART OR ART SURG COR BYPASS?	Coronary Heart Disease	HDL cholesterol,Triglycerides	18193043	Coronary Heart Disease	NONE	C/T	T	0.583
RS2144300	Artery_treatment	ARIC	EA	C	0.819407	-0.05487	0.24033	258	0.4107	HEART OR ART SURG OTH HRT PROC?	Coronary Heart Disease	HDL cholesterol,Triglycerides	18193043	Coronary Heart Disease	NONE	C/T	T	0.583
RS2144300	Artery_treatment	CHS	EA	C	0.924221	-0.00988	0.10382	4438	0.392	CORONARY BYPASS SURGERY	Coronary Heart Disease	HDL cholesterol,Triglycerides	18193043	Coronary Heart Disease	NONE	C/T	T	0.583
RS2144300	Artery_treatment	ARIC	EA	C	0.988544	0.00479	0.33392	256	0.4107	HEART OR ART SURG OTHER	Coronary Heart Disease	HDL cholesterol,Triglycerides	18193043	Coronary Heart Disease	NONE	C/T	T	0.583
RS2144300	FEV3	ARIC	AA	C	0.000490346	-0.10989	0.03149	3090	0.8692	FEV(3) OVER FEV(6)	Coronary Heart Disease	HDL cholesterol,Triglycerides	18193043	Coronary Heart Disease	NATURAL LOG	T/C	C	0.992
RS2144300	FEV3	ARIC	AA	C	0.000792552	-2.25939	0.67269	3090	0.8692	FEV(3) OVER FEV(6)	Coronary Heart Disease	HDL cholesterol,Triglycerides	18193043	Coronary Heart Disease	NONE	T/C	C	0.992
RS2144300	FEV3	ARIC	AA	C	0.00084319	-0.02647	0.00792	3090	0.8692	FEV(3) (LITERS)	Coronary Heart Disease	HDL cholesterol,Triglycerides	18193043	Coronary Heart Disease	NATURAL LOG	T/C	C	0.992
RS2144300	FEV3	ARIC	AA	C	0.00113043	-0.09512	0.02919	3090	0.8692	FEV(3) (LITERS)	Coronary Heart Disease	HDL cholesterol,Triglycerides	18193043	Coronary Heart Disease	NONE	T/C	C	0.992
RS2144300	FEV3	EAGLE	AA	C	0.00881684	-0.03301	0.01259	1953	0.8434	FEV3 at 3.0 seconds, largest value	Coronary Heart Disease	HDL cholesterol,Triglycerides	18193043	Coronary Heart Disease	LN1	T/C	C	0.992
RS2144300	FEV3	EAGLE	AA	C	0.0265679	-87.0829	39.2355	1953	0.8434	FEV3 at 3.0 seconds, largest value	Coronary Heart Disease	HDL cholesterol,Triglycerides	18193043	Coronary Heart Disease	NONE	T/C	C	0.992
RS2144300	FEV3	ARIC	AA	C	0.143118	-0.02266	0.01547	3090	0.8692	FEV(3) OVER FVC	Coronary Heart Disease	HDL cholesterol,Triglycerides	18193043	Coronary Heart Disease	NATURAL LOG	T/C	C	0.992
RS2144300	FEV3	ARIC	AA	C	0.253932	-0.42105	0.369	3090	0.8692	FEV(3) OVER FVC	Coronary Heart Disease	HDL cholesterol,Triglycerides	18193043	Coronary Heart Disease	NONE	T/C	C	0.992
RS2144300	Hypertension	ARIC	AA	C	0.00161497	0.23688	0.07512	3142	0.8692	HIGH BP EVER DIAGNOSED?	Coronary Heart Disease	HDL cholesterol,Triglycerides	18193043	Coronary Heart Disease	NONE	T/C	C	0.992
RS2144300	Hypertension	WHI	AA	C	0.00827095	0.151803	0.0574836	4180	0.834091	Pills for hypertension ever	Coronary Heart Disease	HDL cholesterol,Triglycerides	18193043	Coronary Heart Disease	NONE	T/C	C	0.992
RS2144300	Hypertension	WHI	AA	C	0.0152924	0.141836	0.05848	4116	0.834091	Pills for hypertension now	Coronary Heart Disease	HDL cholesterol,Triglycerides	18193043	Coronary Heart Disease	NONE	T/C	C	0.992
RS2144300	Hypertension	WHI	AA	C	0.0163467	0.138132	0.0575291	4200	0.834048	Hypertension ever	Coronary Heart Disease	HDL cholesterol,Triglycerides	18193043	Coronary Heart Disease	NONE	T/C	C	0.992
RS2144300	Hypertension	MEC	AA	C	0.0184	0.2574	0.1092	1091	0.810724	History of High Blood Pressure from QX2	Coronary Heart Disease	HDL cholesterol,Triglycerides	18193043	Coronary Heart Disease	NONE	T/C	C	0.992
RS2144300	Hypertension	WHI	AA	C	0.026546	0.130924	0.0590246	4070	0.834091	Hypertension Interested category:Treated hypertensive	Coronary Heart Disease	HDL cholesterol,Triglycerides	18193043	Coronary Heart Disease	NONE	T/C	C	0.992
RS2144300	Hypertension	WHI	AA	C	0.0286242	-0.128766	0.0588343	4070	0.834091	Hypertension Interested category:Never hypertensive	Coronary Heart Disease	HDL cholesterol,Triglycerides	18193043	Coronary Heart Disease	NONE	T/C	C	0.992
RS2144300	Hypertension	EAGLE	AA	C	0.0354	0.803	0.1043	1749	0.8434	Doctor told you that you had hypertension/high blood pressure	Coronary Heart Disease	HDL cholesterol,Triglycerides	18193043	Coronary Heart Disease		T/C	C	0.992
RS2144300	Hypertension	MEC	AA	C	0.0476	0.2032	0.1026	1198	0.809265	History of High Blood Pressure from Baseline Questionnaire	Coronary Heart Disease	HDL cholesterol,Triglycerides	18193043	Coronary Heart Disease	NONE	T/C	C	0.992
RS2144300	Hypertension	ARIC	AA	C	0.0537469	0.14934	0.07742	3129	0.8692	HYPERTENSION LOWERING MED. USE, DEF. 1	Coronary Heart Disease	HDL cholesterol,Triglycerides	18193043	Coronary Heart Disease	NONE	T/C	C	0.992
RS2144300	Hypertension	ARIC	AA	C	0.0639247	0.13935	0.07521	3130	0.8692	HYPERTENSION, DEFINITION 4	Coronary Heart Disease	HDL cholesterol,Triglycerides	18193043	Coronary Heart Disease	NONE	T/C	C	0.992
RS2144300	Hypertension	EAGLE	AA	C	0.1639	1.48	0.2817	364	0.8434	Medication for high blood pressure?	Coronary Heart Disease	HDL cholesterol,Triglycerides	18193043	Coronary Heart Disease		T/C	C	0.992
RS2144300	Hypertension	CHS	AA	C	0.401266	-0.11944	0.1423	815	0.847	ANY HYPERTENSION MEDICATION	Coronary Heart Disease	HDL cholesterol,Triglycerides	18193043	Coronary Heart Disease	NONE	T/C	C	0.992
RS2144300	Hypertension	CHS	AA	C	0.870065	-0.03354	0.20503	816	0.847	CALCULATED HTN STATUS	Coronary Heart Disease	HDL cholesterol,Triglycerides	18193043	Coronary Heart Disease	NONE	T/C	C	0.992
RS2144300	Hypertension	CHS	AA	C	0.926053	0.01427	0.15378	816	0.847	CALCULATED HTN STATUS	Coronary Heart Disease	HDL cholesterol,Triglycerides	18193043	Coronary Heart Disease	NONE	T/C	C	0.992
RS2144300	Hypertension	WHI	AA	C	0.942646	-0.00710226	0.0987178	4070	0.834091	Hypertension Interested category:Untreated hypertensive	Coronary Heart Disease	HDL cholesterol,Triglycerides	18193043	Coronary Heart Disease	NONE	T/C	C	0.992
RS2144300	Hypertension	CHS	AA	C	0.979627	0.00355	0.13884	816	0.847	CALCULATED HTN STATUS	Coronary Heart Disease	HDL cholesterol,Triglycerides	18193043	Coronary Heart Disease	NONE	T/C	C	0.992
RS2144300	SerumCalcium	ARIC	EA	C	0.00146963	-0.00184	0.00058	9098	0.4107	CALCIUM (MG-DL)	Coronary Heart Disease	HDL cholesterol,Triglycerides	18193043	Coronary Heart Disease	NATURAL LOG	C/T	T	0.583
RS2144300	SerumCalcium	ARIC	EA	C	0.0017073	-0.01957	0.00624	9098	0.4107	CALCIUM (MG-DL)	Coronary Heart Disease	HDL cholesterol,Triglycerides	18193043	Coronary Heart Disease	NONE	C/T	T	0.583
RS2144300	SerumCalcium	EAGLE	EA	C	0.0059453	-0.03192	0.0116	2585	0.4085	Serum total calcium	Coronary Heart Disease	HDL cholesterol,Triglycerides	18193043	Coronary Heart Disease	NONE	C/T	T	0.583
RS2144300	SerumCalcium	EAGLE	EA	C	0.0059453	-0.00798	0.0029	2585	0.4085	Serum total calcium: SI (mmol/L)	Coronary Heart Disease	HDL cholesterol,Triglycerides	18193043	Coronary Heart Disease	NONE	C/T	T	0.583
RS2144300	SerumCalcium	EAGLE	EA	C	0.00628093	-0.00239	0.00087509	2585	0.4085	Serum total calcium: SI (mmol/L)	Coronary Heart Disease	HDL cholesterol,Triglycerides	18193043	Coronary Heart Disease	LN1	C/T	T	0.583
RS2144300	SerumCalcium	EAGLE	EA	C	0.00640294	-0.00309	0.00113	2585	0.4085	Serum total calcium	Coronary Heart Disease	HDL cholesterol,Triglycerides	18193043	Coronary Heart Disease	LN1	C/T	T	0.583
RS2144300	SerumCalcium	EAGLE	EA	C	0.00746694	-0.00797	0.00298	2587	0.4085	Serum total calcium: SI (mmol/L)	Coronary Heart Disease	HDL cholesterol,Triglycerides	18193043	Coronary Heart Disease	NONE	C/T	T	0.583
RS2144300	SerumCalcium	EAGLE	EA	C	0.00809615	-0.00236	0.00089162	2587	0.4085	Serum total calcium: SI (mmol/L)	Coronary Heart Disease	HDL cholesterol,Triglycerides	18193043	Coronary Heart Disease	LN1	C/T	T	0.583
RS2144300	SerumCalcium	EAGLE	EA	C	0.0122558	-0.00359	0.00143	2435	0.4085	Serum normalized calcium: SI (mmol/L)	Coronary Heart Disease	HDL cholesterol,Triglycerides	18193043	Coronary Heart Disease	NONE	C/T	T	0.583
RS2144300	SerumCalcium	EAGLE	EA	C	0.0125774	-0.00158	0.00063352	2435	0.4085	Serum normalized calcium: SI (mmol/L)	Coronary Heart Disease	HDL cholesterol,Triglycerides	18193043	Coronary Heart Disease	LN1	C/T	T	0.583
RS2144300	SerumCalcium	WHI	EA	C	0.821896	-0.0327029	0.145277	12266	0.398785	High blood calcium	Coronary Heart Disease	HDL cholesterol,Triglycerides	18193043	Coronary Heart Disease	NONE	C/T	T	0.583
RS2144300	WhiteBloodCount	WHI	AA	C	3.32e-06	-0.0350635	0.00753009	4210	0.835392	White blood cell (Kcell/ml)	Coronary Heart Disease	HDL cholesterol,Triglycerides	18193043	Coronary Heart Disease	NATURAL LOG	T/C	C	0.992
RS2144300	WhiteBloodCount	CHS	AA	C	0.00795573	-0.04773	0.01794	785	0.847	WHITE BLOOD COUNT (X1,000/CUBIC MM)	Coronary Heart Disease	HDL cholesterol,Triglycerides	18193043	Coronary Heart Disease	NATURAL LOG	T/C	C	0.992
RS2144300	WhiteBloodCount	CHS	AA	C	0.0116125	-0.46082	0.18217	785	0.847	WHITE BLOOD COUNT (X1,000/CUBIC MM)	Coronary Heart Disease	HDL cholesterol,Triglycerides	18193043	Coronary Heart Disease	NONE	T/C	C	0.992
RS2144300	WhiteBloodCount	ARIC	AA	C	0.0270278	-0.02223	0.01005	3016	0.8692	WHITE BLOOD COUNT	Coronary Heart Disease	HDL cholesterol,Triglycerides	18193043	Coronary Heart Disease	NATURAL LOG	T/C	C	0.992
RS2144300	WhiteBloodCount	ARIC	AA	C	0.119604	-0.11758	0.07552	3016	0.8692	WHITE BLOOD COUNT	Coronary Heart Disease	HDL cholesterol,Triglycerides	18193043	Coronary Heart Disease	NONE	T/C	C	0.992
RS2144300	WhiteBloodCount	EAGLE	AA	C	0.803933	0.02183	0.08793	2085	0.8434	White blood cell count	Coronary Heart Disease	HDL cholesterol,Triglycerides	18193043	Coronary Heart Disease	NONE	T/C	C	0.992
RS2144300	WhiteBloodCount	EAGLE	AA	C	0.803933	0.02183	0.08793	2085	0.8434	White blood cell count: SI	Coronary Heart Disease	HDL cholesterol,Triglycerides	18193043	Coronary Heart Disease	NONE	T/C	C	0.992
RS2144300	WhiteBloodCount	WHI	AA	C	0.95317	-0.0209322	0.356414	4210	0.835392	White blood cell (Kcell/ml)	Coronary Heart Disease	HDL cholesterol,Triglycerides	18193043	Coronary Heart Disease	NONE	T/C	C	0.992
RS2144300	WhiteBloodCount	EAGLE	AA	C	0.989603	0.0001427	0.01095	2085	0.8434	White blood cell count	Coronary Heart Disease	HDL cholesterol,Triglycerides	18193043	Coronary Heart Disease	LN1	T/C	C	0.992
RS2144300	WhiteBloodCount	EAGLE	AA	C	0.989603	0.0001427	0.01095	2085	0.8434	White blood cell count: SI	Coronary Heart Disease	HDL cholesterol,Triglycerides	18193043	Coronary Heart Disease	LN1	T/C	C	0.992
RS2156552	HDL	WHI	EA	A	3.04e-07	-4.74806	0.920333	919	0.195321	Core HDL Cholesterol (Mg/dl)	HDL Cholesterol		18193043	HDL Cholesterol	NONE	A/T	T	0.8
RS2156552	HDL	WHI	EA	A	4.84e-07	-0.0756118	0.0149169	919	0.195321	Core HDL Cholesterol (Mg/dl)	HDL Cholesterol		18193043	HDL Cholesterol	NATURAL LOG	A/T	T	0.8
RS2156552	HDL	WHI	EA	A	1.08e-06	-2.50575	0.510261	890	0.192135	Core High-Density Lipoprotein-3 (Mg/dl)	HDL Cholesterol		18193043	HDL Cholesterol	NONE	A/T	T	0.8
RS2156552	HDL	WHI	EA	A	1.42e-06	-0.0602849	0.0124155	890	0.192135	Core High-Density Lipoprotein-3 (Mg/dl)	HDL Cholesterol		18193043	HDL Cholesterol	NATURAL LOG	A/T	T	0.8
RS2156552	HDL	ARIC	EA	A	8.8e-06	-1.47045	0.33065	9322	0.1631	RE-CALIBRATED HDL CHOL. IN MG/DL	HDL Cholesterol		18193043	HDL Cholesterol	NONE	A/T	T	0.8
RS2156552	HDL	ARIC	EA	A	1.28e-05	-0.7376	0.16892	9321	0.1631	RE-CALIBRATED HDL(2) CHOL. IN MG/DL	HDL Cholesterol		18193043	HDL Cholesterol	NONE	A/T	T	0.8
RS2156552	HDL	ARIC	EA	A	1.57e-05	-0.02689	0.00622	9322	0.1631	RE-CALIBRATED HDL CHOL. IN MG/DL	HDL Cholesterol		18193043	HDL Cholesterol	NATURAL LOG	A/T	T	0.8
RS2156552	HDL	WHI	EA	A	3.14e-05	-2.15619	0.515251	890	0.192135	Core High-Density Lipoprotein-2 (Mg/dl)	HDL Cholesterol		18193043	HDL Cholesterol	NONE	A/T	T	0.8
RS2156552	HDL	WHI	EA	A	5.41e-05	-0.101994	0.0251407	890	0.192135	Core High-Density Lipoprotein-2 (Mg/dl)	HDL Cholesterol		18193043	HDL Cholesterol	NATURAL LOG	A/T	T	0.8
RS2156552	HDL	ARIC	EA	A	0.000141326	-0.04356	0.01144	9321	0.1631	RE-CALIBRATED HDL(2) CHOL. IN MG/DL	HDL Cholesterol		18193043	HDL Cholesterol	NATURAL LOG	A/T	T	0.8
RS2156552	HDL	ARIC	EA	A	0.000669203	-0.73031	0.21461	9321	0.1631	RE-CALIBRATED HDL(3) CHOL. IN MG/DL	HDL Cholesterol		18193043	HDL Cholesterol	NONE	A/T	T	0.8
RS2156552	HDL	ARIC	EA	A	0.00167073	-0.01967	0.00626	9321	0.1631	RE-CALIBRATED HDL(3) CHOL. IN MG/DL	HDL Cholesterol		18193043	HDL Cholesterol	NATURAL LOG	A/T	T	0.8
RS2156552	HDL	EAGLE	EA	A	0.0316135	-0.02507	0.01166	2427	0.1531	Serum HDL cholesterol (mg/dL)	HDL Cholesterol		18193043	HDL Cholesterol	LN1	A/T	T	0.8
RS2156552	HDL	EAGLE	EA	A	0.033603	-0.01408	0.00662	2427	0.1531	Serum HDL cholesterol: SI	HDL Cholesterol		18193043	HDL Cholesterol	LN1	A/T	T	0.8
RS2156552	HDL	EAGLE	EA	A	0.0519049	-0.03159	0.01624	2427	0.1531	Serum HDL cholesterol: SI	HDL Cholesterol		18193043	HDL Cholesterol	NONE	A/T	T	0.8
RS2156552	HDL	EAGLE	EA	A	0.0519467	-1.22114	0.62799	2427	0.1531	Serum HDL cholesterol (mg/dL)	HDL Cholesterol		18193043	HDL Cholesterol	NONE	A/T	T	0.8
RS2156552	HDL	CHS	EA	A	0.198954	-0.01024	0.00797	4467	0.1604	HDL (MG/DL)	HDL Cholesterol		18193043	HDL Cholesterol	NATURAL LOG	A/T	T	0.8
RS2156552	HDL	CHS	EA	A	0.201759	-0.57426	0.44979	4467	0.1604	HDL (MG/DL)	HDL Cholesterol		18193043	HDL Cholesterol	NONE	A/T	T	0.8
RS2156552	HDL	EAGLE	EA	A	0.4617	-0.925	0.1057	1584	0.1531	Have you ever been told blood cholesterol level is high	HDL Cholesterol		18193043	HDL Cholesterol	NONE	A/T	T	0.8
RS2156552	HDL	ARIC	EA	A	0.526876	-0.02997	0.04736	9336	0.1631	HIGH BLOOD CHOL EVER DIAGNOSED?	HDL Cholesterol		18193043	HDL Cholesterol	NONE	A/T	T	0.8
RS2156552	ThyroidGoiter	ARIC	EA	A	0.00757268	-2.97192	1.10988	763	0.1631	AGE TOLD HAD GOITER/THYROID DIS.	HDL Cholesterol		18193043	HDL Cholesterol	NONE	A/T	T	0.8
RS2156552	ThyroidGoiter	EAGLE	EA	A	0.0086	-1.914	0.2471	2273	0.1531	doctor ever told you had: goiter	HDL Cholesterol		18193043	HDL Cholesterol	NONE	A/T	T	0.8
RS2156552	ThyroidGoiter	ARIC	EA	A	0.022173	-0.07271	0.03172	763	0.1631	AGE TOLD HAD GOITER/THYROID DIS.	HDL Cholesterol		18193043	HDL Cholesterol	NATURAL LOG	A/T	T	0.8
RS2156552	ThyroidGoiter	ARIC	EA	A	0.223258	0.18975	0.1558	679	0.1631	STILL HAVE GOITER/THYROID DISEASE	HDL Cholesterol		18193043	HDL Cholesterol	NONE	A/T	T	0.8
RS2156552	ThyroidGoiter	WHI	EA	A	0.317441	-0.0538461	0.0538606	12504	0.167426	Underactive thyroid now	HDL Cholesterol		18193043	HDL Cholesterol	NONE	A/T	T	0.8
RS2156552	ThyroidGoiter	WHI	EA	A	0.330187	0.171191	0.175809	12716	0.167073	Thyroid nodule now	HDL Cholesterol		18193043	HDL Cholesterol	NONE	A/T	T	0.8
RS2156552	ThyroidGoiter	WHI	EA	A	0.373572	-0.0392351	0.0440942	12567	0.167184	Underactive thyroid ever	HDL Cholesterol		18193043	HDL Cholesterol	NONE	A/T	T	0.8
RS2156552	ThyroidGoiter	CHS	EA	A	0.417228	0.07886	0.09721	4480	0.1604	THYROID AGENTS	HDL Cholesterol		18193043	HDL Cholesterol	NONE	A/T	T	0.8
RS2156552	ThyroidGoiter	ARIC	EA	A	0.46283	0.05239	0.07136	7524	0.1631	EVER TOLD HAD GOITER/THYROID DIS.	HDL Cholesterol		18193043	HDL Cholesterol	NONE	A/T	T	0.8
RS2156552	ThyroidGoiter	WHI	EA	A	0.754365	-0.0114569	0.0366165	13208	0.167058	Thyroid gland problem ever	HDL Cholesterol		18193043	HDL Cholesterol	NONE	A/T	T	0.8
RS2156552	ThyroidGoiter	WHI	EA	A	0.790592	-0.0721846	0.271839	12638	0.16668	Overactive thyroid now	HDL Cholesterol		18193043	HDL Cholesterol	NONE	A/T	T	0.8
RS2156552	ThyroidGoiter	WHI	EA	A	0.873318	0.0150656	0.0944873	12729	0.167059	Thyroid nodule ever	HDL Cholesterol		18193043	HDL Cholesterol	NONE	A/T	T	0.8
RS2156552	ThyroidGoiter	WHI	EA	A	0.90505	-0.0192582	0.161448	12738	0.166941	Goiter now	HDL Cholesterol		18193043	HDL Cholesterol	NONE	A/T	T	0.8
RS2156552	ThyroidGoiter	WHI	EA	A	0.912868	0.0106407	0.0972454	12750	0.166941	Goiter ever	HDL Cholesterol		18193043	HDL Cholesterol	NONE	A/T	T	0.8
RS2156552	ThyroidGoiter	WHI	EA	A	0.917103	-0.0108712	0.104446	12645	0.166667	Overactive thyroid ever	HDL Cholesterol		18193043	HDL Cholesterol	NONE	A/T	T	0.8
RS2156552	ThyroidGoiter	EAGLE	EA	A	0.9535	-0.99	0.169	2272	0.1531	doctor ever told you had:thyroid disease	HDL Cholesterol		18193043	HDL Cholesterol	NONE	A/T	T	0.8
RS2197089	HDL	ARIC	EA	T	0.000141192	0.01759	0.00462	9322	0.5543	RE-CALIBRATED HDL CHOL. IN MG/DL	HDL Cholesterol	Triglyceride levels	18193043	HDL Cholesterol	NATURAL LOG	G/A	A	0.575
RS2197089	HDL	ARIC	EA	T	0.000143752	0.93353	0.24546	9322	0.5543	RE-CALIBRATED HDL CHOL. IN MG/DL	HDL Cholesterol	Triglyceride levels	18193043	HDL Cholesterol	NONE	G/A	A	0.575
RS2197089	HDL	CHS	EA	T	0.000314049	1.20256	0.33346	4463	0.5579	HDL (MG/DL)	HDL Cholesterol	Triglyceride levels	18193043	HDL Cholesterol	NONE	G/A	A	0.575
RS2197089	HDL	ARIC	EA	T	0.000523252	0.43502	0.12538	9321	0.5543	RE-CALIBRATED HDL(2) CHOL. IN MG/DL	HDL Cholesterol	Triglyceride levels	18193043	HDL Cholesterol	NONE	G/A	A	0.575
RS2197089	HDL	CHS	EA	T	0.000762337	0.01989	0.00591	4463	0.5579	HDL (MG/DL)	HDL Cholesterol	Triglyceride levels	18193043	HDL Cholesterol	NATURAL LOG	G/A	A	0.575
RS2197089	HDL	ARIC	EA	T	0.000935802	0.01537	0.00464	9321	0.5543	RE-CALIBRATED HDL(3) CHOL. IN MG/DL	HDL Cholesterol	Triglyceride levels	18193043	HDL Cholesterol	NATURAL LOG	G/A	A	0.575
RS2197089	HDL	ARIC	EA	T	0.0017027	0.02667	0.0085	9321	0.5543	RE-CALIBRATED HDL(2) CHOL. IN MG/DL	HDL Cholesterol	Triglyceride levels	18193043	HDL Cholesterol	NATURAL LOG	G/A	A	0.575
RS2197089	HDL	ARIC	EA	T	0.00175916	0.49848	0.15931	9321	0.5543	RE-CALIBRATED HDL(3) CHOL. IN MG/DL	HDL Cholesterol	Triglyceride levels	18193043	HDL Cholesterol	NONE	G/A	A	0.575
RS2197089	HDL	EAGLE	EA	T	0.0275421	0.01028	0.00466	2558	0.5445	Serum HDL cholesterol: SI	HDL Cholesterol	Triglyceride levels	18193043	HDL Cholesterol	LN1	G/A	A	0.575
RS2197089	HDL	EAGLE	EA	T	0.0286583	0.96688	0.44162	2558	0.5445	Serum HDL cholesterol (mg/dL)	HDL Cholesterol	Triglyceride levels	18193043	HDL Cholesterol	NONE	G/A	A	0.575
RS2197089	HDL	EAGLE	EA	T	0.0291227	0.02494	0.01142	2558	0.5445	Serum HDL cholesterol: SI	HDL Cholesterol	Triglyceride levels	18193043	HDL Cholesterol	NONE	G/A	A	0.575
RS2197089	HDL	EAGLE	EA	T	0.0294365	0.01785	0.00819	2558	0.5445	Serum HDL cholesterol (mg/dL)	HDL Cholesterol	Triglyceride levels	18193043	HDL Cholesterol	LN1	G/A	A	0.575
RS2197089	HDL	ARIC	EA	T	0.10153	-0.05717	0.03491	9336	0.5543	HIGH BLOOD CHOL EVER DIAGNOSED?	HDL Cholesterol	Triglyceride levels	18193043	HDL Cholesterol	NONE	G/A	A	0.575
RS2197089	HDL	WHI	EA	T	0.362243	0.0112792	0.0123736	920	0.557609	Core HDL Cholesterol (Mg/dl)	HDL Cholesterol	Triglyceride levels	18193043	HDL Cholesterol	NATURAL LOG	G/A	A	0.575
RS2197089	HDL	WHI	EA	T	0.41951	0.00826489	0.0102333	891	0.561167	Core High-Density Lipoprotein-3 (Mg/dl)	HDL Cholesterol	Triglyceride levels	18193043	HDL Cholesterol	NATURAL LOG	G/A	A	0.575
RS2197089	HDL	WHI	EA	T	0.424203	0.0164951	0.0206313	891	0.561167	Core High-Density Lipoprotein-2 (Mg/dl)	HDL Cholesterol	Triglyceride levels	18193043	HDL Cholesterol	NATURAL LOG	G/A	A	0.575
RS2197089	HDL	WHI	EA	T	0.53506	0.474039	0.76392	920	0.557609	Core HDL Cholesterol (Mg/dl)	HDL Cholesterol	Triglyceride levels	18193043	HDL Cholesterol	NONE	G/A	A	0.575
RS2197089	HDL	WHI	EA	T	0.579858	0.233026	0.42078	891	0.561167	Core High-Density Lipoprotein-3 (Mg/dl)	HDL Cholesterol	Triglyceride levels	18193043	HDL Cholesterol	NONE	G/A	A	0.575
RS2197089	HDL	WHI	EA	T	0.757415	0.130749	0.423175	891	0.561167	Core High-Density Lipoprotein-2 (Mg/dl)	HDL Cholesterol	Triglyceride levels	18193043	HDL Cholesterol	NONE	G/A	A	0.575
RS2197089	HDL	EAGLE	EA	T	0.9937	1.001	0.0726	1687	0.5445	Have you ever been told blood cholesterol level is high	HDL Cholesterol	Triglyceride levels	18193043	HDL Cholesterol	NONE	G/A	A	0.575
RS2197089	HDL	EAGLE	H	C	0.00160179	-1.32544	0.41946	2008	0.4864	Serum HDL cholesterol (mg/dL)	HDL Cholesterol	Triglyceride levels	18193043	HDL Cholesterol	NONE
RS2197089	HDL	EAGLE	H	C	0.00160959	-0.03426	0.01085	2008	0.4864	Serum HDL cholesterol: SI	HDL Cholesterol	Triglyceride levels	18193043	HDL Cholesterol	NONE
RS2197089	HDL	EAGLE	H	C	0.00242445	-0.01412	0.00465	2008	0.4864	Serum HDL cholesterol: SI	HDL Cholesterol	Triglyceride levels	18193043	HDL Cholesterol	LN1
RS2197089	HDL	EAGLE	H	C	0.00345147	-0.0244	0.00834	2008	0.4864	Serum HDL cholesterol (mg/dL)	HDL Cholesterol	Triglyceride levels	18193043	HDL Cholesterol	LN1
RS2197089	HDL	WHI	H	C	0.00603543	-0.0364197	0.0132075	507	0.489152	Core High-Density Lipoprotein-3 (Mg/dl)	HDL Cholesterol	Triglyceride levels	18193043	HDL Cholesterol	NATURAL LOG
RS2197089	HDL	WHI	H	C	0.00684233	-0.0419297	0.0154414	516	0.489341	Core HDL Cholesterol (Mg/dl)	HDL Cholesterol	Triglyceride levels	18193043	HDL Cholesterol	NATURAL LOG
RS2197089	HDL	WHI	H	C	0.0126206	-1.30964	0.523175	507	0.489152	Core High-Density Lipoprotein-3 (Mg/dl)	HDL Cholesterol	Triglyceride levels	18193043	HDL Cholesterol	NONE
RS2197089	HDL	WHI	H	C	0.0235141	-2.0689	0.910708	516	0.489341	Core HDL Cholesterol (Mg/dl)	HDL Cholesterol	Triglyceride levels	18193043	HDL Cholesterol	NONE
RS2197089	HDL	WHI	H	C	0.0279511	-0.0579058	0.026269	507	0.489152	Core High-Density Lipoprotein-2 (Mg/dl)	HDL Cholesterol	Triglyceride levels	18193043	HDL Cholesterol	NATURAL LOG
RS2197089	HDL	WHI	H	C	0.100055	-0.754106	0.457698	507	0.489152	Core High-Density Lipoprotein-2 (Mg/dl)	HDL Cholesterol	Triglyceride levels	18193043	HDL Cholesterol	NONE
RS2228145	Lymphocytes	ARIC	AA	A	5.12e-10	0.06314	0.01013	3769	0.8651	LYMPHOCYTES	C-reactive Protein		20811626, 20186139	C-reactive Protein	NATURAL LOG	C/A	A	0.958
RS2228145	Lymphocytes	ARIC	AA	A	6.63e-10	2.35374	0.38021	3769	0.8651	LYMPHOCYTES	C-reactive Protein		20811626, 20186139	C-reactive Protein	NONE	C/A	A	0.958
RS2228145	Lymphocytes	EAGLE	AA	A	3.88e-05	0.08456	0.02045	949	0.8685	Lymphocytes (percent of 100 cells)	C-reactive Protein		20811626, 20186139	C-reactive Protein	LN1	C/A	A	0.958
RS2228145	Lymphocytes	EAGLE	AA	A	5.39e-05	2.95725	0.72898	949	0.8685	Lymphocytes (percent of 100 cells)	C-reactive Protein		20811626, 20186139	C-reactive Protein	NONE	C/A	A	0.958
RS2228145	Neutrophils	ARIC	AA	A	4.66e-10	-2.61008	0.41783	3769	0.8651	NEUTROPHILS	C-reactive Protein		20811626, 20186139	C-reactive Protein	NONE	C/A	A	0.958
RS2228145	Neutrophils	ARIC	AA	A	1.54e-08	-0.0556	0.00981	3769	0.8651	NEUTROPHILS	C-reactive Protein		20811626, 20186139	C-reactive Protein	NATURAL LOG	C/A	A	0.958
RS2228145	Neutrophils	EAGLE	AA	A	7.74e-05	-3.11773	0.78536	949	0.8685	Segment neutrophil	C-reactive Protein		20811626, 20186139	C-reactive Protein	NONE	C/A	A	0.958
RS2228145	Neutrophils	EAGLE	AA	A	0.000244476	-0.0592	0.01608	949	0.8685	Segment neutrophil	C-reactive Protein		20811626, 20186139	C-reactive Protein	LN1	C/A	A	0.958
RS28927680	HDL	ARIC	EA	G	3.26e-10	0.05234	0.00832	10883	0.9277	RE-CALIBRATED HDL(3) CHOL. IN MG/DL	HDL Cholesterol	Triglycerides, Triglyceride/HDL ratio	17463246, 18193044	HDL Cholesterol	NATURAL LOG	C/G	G
RS28927680	HDL	ARIC	EA	G	5.69e-09	1.66038	0.28478	10883	0.9277	RE-CALIBRATED HDL(3) CHOL. IN MG/DL	HDL Cholesterol	Triglycerides, Triglyceride/HDL ratio	17463246, 18193044	HDL Cholesterol	NONE	C/G	G
RS28927680	HDL	ARIC	EA	G	1.24e-07	0.04378	0.00828	10884	0.9277	RE-CALIBRATED HDL CHOL. IN MG/DL	HDL Cholesterol	Triglycerides, Triglyceride/HDL ratio	17463246, 18193044	HDL Cholesterol	NATURAL LOG	C/G	G
RS28927680	HDL	ARIC	EA	G	7.7e-07	2.17276	0.43932	10884	0.9277	RE-CALIBRATED HDL CHOL. IN MG/DL	HDL Cholesterol	Triglycerides, Triglyceride/HDL ratio	17463246, 18193044	HDL Cholesterol	NONE	C/G	G
RS28927680	HDL	CHS	EA	G	0.00475645	0.03344	0.01184	4464	0.93371	HDL (MG/DL)	HDL Cholesterol	Triglycerides, Triglyceride/HDL ratio	17463246, 18193044	HDL Cholesterol	NATURAL LOG	C/G	G
RS28927680	HDL	CHS	EA	G	0.00776954	1.7818	0.66906	4464	0.93371	HDL (MG/DL)	HDL Cholesterol	Triglycerides, Triglyceride/HDL ratio	17463246, 18193044	HDL Cholesterol	NONE	C/G	G
RS28927680	HDL	ARIC	EA	G	0.021585	0.51615	0.22462	10883	0.9277	RE-CALIBRATED HDL(2) CHOL. IN MG/DL	HDL Cholesterol	Triglycerides, Triglyceride/HDL ratio	17463246, 18193044	HDL Cholesterol	NONE	C/G	G
RS28927680	HDL	ARIC	EA	G	0.0426589	0.03081	0.0152	10883	0.9277	RE-CALIBRATED HDL(2) CHOL. IN MG/DL	HDL Cholesterol	Triglycerides, Triglyceride/HDL ratio	17463246, 18193044	HDL Cholesterol	NATURAL LOG	C/G	G
RS28927680	HDL	ARIC	EA	G	0.14671	-0.08799	0.06063	10894	0.9277	HIGH BLOOD CHOL EVER DIAGNOSED?	HDL Cholesterol	Triglycerides, Triglyceride/HDL ratio	17463246, 18193044	HDL Cholesterol	NONE	C/G	G
RS28927680	HDL	EAGLE	EA	G	0.17603	0.02106	0.01556	2580	0.9302	Serum HDL cholesterol (mg/dL)	HDL Cholesterol	Triglycerides, Triglyceride/HDL ratio	17463246, 18193044	HDL Cholesterol	LN1	C/G	G
RS28927680	HDL	EAGLE	EA	G	0.214969	0.01099	0.00886	2580	0.9302	Serum HDL cholesterol: SI	HDL Cholesterol	Triglycerides, Triglyceride/HDL ratio	17463246, 18193044	HDL Cholesterol	LN1	C/G	G
RS28927680	HDL	EAGLE	EA	G	0.240072	0.02553	0.02173	2580	0.9302	Serum HDL cholesterol: SI	HDL Cholesterol	Triglycerides, Triglyceride/HDL ratio	17463246, 18193044	HDL Cholesterol	NONE	C/G	G
RS28927680	HDL	EAGLE	EA	G	0.244001	0.97903	0.84014	2580	0.9302	Serum HDL cholesterol (mg/dL)	HDL Cholesterol	Triglycerides, Triglyceride/HDL ratio	17463246, 18193044	HDL Cholesterol	NONE	C/G	G
RS28927680	HDL	WHI	EA	G	0.703366	0.00729483	0.0191514	891	0.927048	Core High-Density Lipoprotein-3 (Mg/dl)	HDL Cholesterol	Triglycerides, Triglyceride/HDL ratio	17463246, 18193044	HDL Cholesterol	NATURAL LOG	C/G	G
RS28927680	HDL	WHI	EA	G	0.739586	0.261795	0.787341	891	0.927048	Core High-Density Lipoprotein-3 (Mg/dl)	HDL Cholesterol	Triglycerides, Triglyceride/HDL ratio	17463246, 18193044	HDL Cholesterol	NONE	C/G	G
RS28927680	HDL	WHI	EA	G	0.83793	0.00472057	0.0230721	920	0.925543	Core HDL Cholesterol (Mg/dl)	HDL Cholesterol	Triglycerides, Triglyceride/HDL ratio	17463246, 18193044	HDL Cholesterol	NATURAL LOG	C/G	G
RS28927680	HDL	WHI	EA	G	0.865981	0.00651845	0.0386132	891	0.927048	Core High-Density Lipoprotein-2 (Mg/dl)	HDL Cholesterol	Triglycerides, Triglyceride/HDL ratio	17463246, 18193044	HDL Cholesterol	NATURAL LOG	C/G	G
RS28927680	HDL	WHI	EA	G	0.959408	0.0403097	0.791778	891	0.927048	Core High-Density Lipoprotein-2 (Mg/dl)	HDL Cholesterol	Triglycerides, Triglyceride/HDL ratio	17463246, 18193044	HDL Cholesterol	NONE	C/G	G
RS28927680	HDL	WHI	EA	G	0.974367	-0.0457711	1.42411	920	0.925543	Core HDL Cholesterol (Mg/dl)	HDL Cholesterol	Triglycerides, Triglyceride/HDL ratio	17463246, 18193044	HDL Cholesterol	NONE	C/G	G
RS28927680	SerumTriglycerides	EAGLE	H	C	7.39e-05	0.10278	0.02588	2046	0.0698	Serum triglycerides (mg/dL)	HDL Cholesterol	Triglycerides, Triglyceride/HDL ratio	17463246, 18193044	HDL Cholesterol	LN1
RS28927680	SerumTriglycerides	EAGLE	H	C	0.000153666	0.06154	0.01623	2046	0.0698	Serum triglycerides: SI (mmol/L)	HDL Cholesterol	Triglycerides, Triglyceride/HDL ratio	17463246, 18193044	HDL Cholesterol	LN1
RS28927680	SerumTriglycerides	WHI	H	C	0.00389924	0.117588	0.040557	517	0.122824	Core Triglyceride (Mg/dl)	HDL Cholesterol	Triglycerides, Triglyceride/HDL ratio	17463246, 18193044	HDL Cholesterol	NATURAL LOG
RS28927680	SerumTriglycerides	EAGLE	H	C	0.00423919	0.17284	0.06037	2046	0.0698	Serum triglycerides: SI (mmol/L)	HDL Cholesterol	Triglycerides, Triglyceride/HDL ratio	17463246, 18193044	HDL Cholesterol	NONE
RS28927680	SerumTriglycerides	EAGLE	H	C	0.00425777	15.3016	5.34718	2046	0.0698	Serum triglycerides (mg/dL)	HDL Cholesterol	Triglycerides, Triglyceride/HDL ratio	17463246, 18193044	HDL Cholesterol	NONE
RS28927680	SerumTriglycerides	WHI	H	C	0.0107328	19.9056	7.77376	517	0.122824	Core Triglyceride (Mg/dl)	HDL Cholesterol	Triglycerides, Triglyceride/HDL ratio	17463246, 18193044	HDL Cholesterol	NONE
RS3135506	HDL	ARIC	EA	C	9.01e-12	-0.05844	0.00856	10936	0.06697	RE-CALIBRATED HDL(3) CHOL. IN MG/DL	HDL Cholesterol	Triglyceride levels	18596051, 18660489, 19018513, 19057464, 19629056, 19910639, 20395964, 20406163, 20429872	HDL Cholesterol	NATURAL LOG	C/G	G	0.942
RS3135506	HDL	ARIC	EA	C	2.56e-10	-1.85321	0.29281	10936	0.06697	RE-CALIBRATED HDL(3) CHOL. IN MG/DL	HDL Cholesterol	Triglyceride levels	18596051, 18660489, 19018513, 19057464, 19629056, 19910639, 20395964, 20406163, 20429872	HDL Cholesterol	NONE	C/G	G	0.942
RS3135506	HDL	ARIC	EA	C	4.22e-08	-0.04665	0.00851	10937	0.06697	RE-CALIBRATED HDL CHOL. IN MG/DL	HDL Cholesterol	Triglyceride levels	18596051, 18660489, 19018513, 19057464, 19629056, 19910639, 20395964, 20406163, 20429872	HDL Cholesterol	NATURAL LOG	C/G	G	0.942
RS3135506	HDL	ARIC	EA	C	1.63e-07	-2.36375	0.45106	10937	0.06697	RE-CALIBRATED HDL CHOL. IN MG/DL	HDL Cholesterol	Triglyceride levels	18596051, 18660489, 19018513, 19057464, 19629056, 19910639, 20395964, 20406163, 20429872	HDL Cholesterol	NONE	C/G	G	0.942
RS3135506	HDL	CHS	EA	C	0.00226416	-0.03782	0.01238	4466	0.06046	HDL (MG/DL)	HDL Cholesterol	Triglyceride levels	18596051, 18660489, 19018513, 19057464, 19629056, 19910639, 20395964, 20406163, 20429872	HDL Cholesterol	NATURAL LOG	C/G	G	0.942
RS3135506	HDL	CHS	EA	C	0.00702703	-1.88599	0.69934	4466	0.06046	HDL (MG/DL)	HDL Cholesterol	Triglyceride levels	18596051, 18660489, 19018513, 19057464, 19629056, 19910639, 20395964, 20406163, 20429872	HDL Cholesterol	NONE	C/G	G	0.942
RS3135506	HDL	ARIC	EA	C	0.025861	-0.51395	0.23062	10936	0.06697	RE-CALIBRATED HDL(2) CHOL. IN MG/DL	HDL Cholesterol	Triglyceride levels	18596051, 18660489, 19018513, 19057464, 19629056, 19910639, 20395964, 20406163, 20429872	HDL Cholesterol	NONE	C/G	G	0.942
RS3135506	HDL	EAGLE	EA	C	0.02933	-0.03657	0.01677	2536	0.06309	Serum HDL cholesterol (mg/dL)	HDL Cholesterol	Triglyceride levels	18596051, 18660489, 19018513, 19057464, 19629056, 19910639, 20395964, 20406163, 20429872	HDL Cholesterol	LN1	C/G	G	0.942
RS3135506	HDL	EAGLE	EA	C	0.0339823	-0.02025	0.00955	2536	0.06309	Serum HDL cholesterol: SI	HDL Cholesterol	Triglyceride levels	18596051, 18660489, 19018513, 19057464, 19629056, 19910639, 20395964, 20406163, 20429872	HDL Cholesterol	LN1	C/G	G	0.942
RS3135506	HDL	EAGLE	EA	C	0.0374911	-0.04871	0.0234	2536	0.06309	Serum HDL cholesterol: SI	HDL Cholesterol	Triglyceride levels	18596051, 18660489, 19018513, 19057464, 19629056, 19910639, 20395964, 20406163, 20429872	HDL Cholesterol	NONE	C/G	G	0.942
RS3135506	HDL	EAGLE	EA	C	0.0386282	-1.87225	0.90481	2536	0.06309	Serum HDL cholesterol (mg/dL)	HDL Cholesterol	Triglyceride levels	18596051, 18660489, 19018513, 19057464, 19629056, 19910639, 20395964, 20406163, 20429872	HDL Cholesterol	NONE	C/G	G	0.942
RS3135506	HDL	ARIC	EA	C	0.05469	-0.03	0.01561	10936	0.06697	RE-CALIBRATED HDL(2) CHOL. IN MG/DL	HDL Cholesterol	Triglyceride levels	18596051, 18660489, 19018513, 19057464, 19629056, 19910639, 20395964, 20406163, 20429872	HDL Cholesterol	NATURAL LOG	C/G	G	0.942
RS3135506	HDL	ARIC	EA	C	0.0820576	0.10785	0.06202	10947	0.06697	HIGH BLOOD CHOL EVER DIAGNOSED?	HDL Cholesterol	Triglyceride levels	18596051, 18660489, 19018513, 19057464, 19629056, 19910639, 20395964, 20406163, 20429872	HDL Cholesterol	NONE	C/G	G	0.942
RS3135506	HDL	EAGLE	EA	C	0.7431	0.0468836	0.1432	1663	0.0631	Have you ever been told blood cholesterol level is high	HDL Cholesterol	Triglyceride levels	18596051, 18660489, 19018513, 19057464, 19629056, 19910639, 20395964, 20406163, 20429872	HDL Cholesterol	NONE	C/G	G	0.942
RS3135506	SerumTriglycerides	ARIC	AA	C	2.21e-07	0.07083	0.01365	3814	0.05803	TOTAL TRIGLYCERIDES IN MMOL/L	HDL Cholesterol	Triglyceride levels	18596051, 18660489, 19018513, 19057464, 19629056, 19910639, 20395964, 20406163, 20429872	HDL Cholesterol	NATURAL LOG	C/G	G	0.95
RS3135506	SerumTriglycerides	ARIC	AA	C	6.77e-06	0.20464	0.0454	3814	0.05803	TOTAL TRIGLYCERIDES IN MMOL/L	HDL Cholesterol	Triglyceride levels	18596051, 18660489, 19018513, 19057464, 19629056, 19910639, 20395964, 20406163, 20429872	HDL Cholesterol	NONE	C/G	G	0.95
RS3135506	SerumTriglycerides	EAGLE	AA	C	0.000208637	0.07	0.01884	2021	0.06309	Serum triglycerides: SI (mmol/L)	HDL Cholesterol	Triglyceride levels	18596051, 18660489, 19018513, 19057464, 19629056, 19910639, 20395964, 20406163, 20429872	HDL Cholesterol	LN1	C/G	G	0.95
RS3135506	SerumTriglycerides	EAGLE	AA	C	0.00036782	0.11862	0.03324	2021	0.06309	Serum triglycerides (mg/dL)	HDL Cholesterol	Triglyceride levels	18596051, 18660489, 19018513, 19057464, 19629056, 19910639, 20395964, 20406163, 20429872	HDL Cholesterol	LN1	C/G	G	0.95
RS3135506	SerumTriglycerides	EAGLE	AA	C	0.000394553	0.20448	0.0576	2021	0.06309	Serum triglycerides: SI (mmol/L)	HDL Cholesterol	Triglyceride levels	18596051, 18660489, 19018513, 19057464, 19629056, 19910639, 20395964, 20406163, 20429872	HDL Cholesterol	NONE	C/G	G	0.95
RS3135506	SerumTriglycerides	EAGLE	AA	C	0.000396224	18.1057	5.10229	2021	0.06309	Serum triglycerides (mg/dL)	HDL Cholesterol	Triglyceride levels	18596051, 18660489, 19018513, 19057464, 19629056, 19910639, 20395964, 20406163, 20429872	HDL Cholesterol	NONE	C/G	G	0.95
RS3135506	SerumTriglycerides	CHS	AA	C	0.0110297	15.7442	6.17976	801	0.06846	TRIGLYCERIDE (MG/DL)	HDL Cholesterol	Triglyceride levels	18596051, 18660489, 19018513, 19057464, 19629056, 19910639, 20395964, 20406163, 20429872	HDL Cholesterol	NONE	C/G	G	0.95
RS3135506	SerumTriglycerides	CHS	AA	C	0.103657	0.06792	0.04169	801	0.06846	TRIGLYCERIDE (MG/DL)	HDL Cholesterol	Triglyceride levels	18596051, 18660489, 19018513, 19057464, 19629056, 19910639, 20395964, 20406163, 20429872	HDL Cholesterol	NATURAL LOG	C/G	G	0.95
RS328	SerumTriglycerides	ARIC	AA	C	6.72e-06	0.05859	0.01299	3736	0.93572	TOTAL TRIGLYCERIDES IN MMOL/L				HDL Cholesterol	NATURAL LOG	G/C	C	0.967
RS328	SerumTriglycerides	ARIC	AA	C	0.000269766	0.15473	0.04244	3736	0.93572	TOTAL TRIGLYCERIDES IN MMOL/L				HDL Cholesterol	NONE	G/C	C	0.967
RS328	SerumTriglycerides	WHI	AA	C	0.00403801	13.9403	4.83735	1009	0.924678	Core Triglyceride (Mg/dl)				HDL Cholesterol	NONE	G/C	C	0.967
RS328	SerumTriglycerides	WHI	AA	C	0.00540504	0.0984865	0.0353265	1009	0.924678	Core Triglyceride (Mg/dl)				HDL Cholesterol	NATURAL LOG	G/C	C	0.967
RS328	SerumTriglycerides	EAGLE	AA	C	0.0161191	0.04356	0.01809	2027	0.93046	Serum triglycerides: SI (mmol/L)				HDL Cholesterol	LN1	G/C	C	0.967
RS328	SerumTriglycerides	EAGLE	AA	C	0.022594	0.12613	0.05527	2027	0.93046	Serum triglycerides: SI (mmol/L)				HDL Cholesterol	NONE	G/C	C	0.967
RS328	SerumTriglycerides	EAGLE	AA	C	0.0228722	11.1487	4.89556	2027	0.93046	Serum triglycerides (mg/dL)				HDL Cholesterol	NONE	G/C	C	0.967
RS328	SerumTriglycerides	EAGLE	AA	C	0.0239298	0.07213	0.03192	2027	0.93046	Serum triglycerides (mg/dL)				HDL Cholesterol	LN1	G/C	C	0.967
RS328	SerumTriglycerides	CHS	AA	C	0.905797	-0.0049	0.04142	797	0.92629	TRIGLYCERIDE (MG/DL)				HDL Cholesterol	NATURAL LOG	G/C	C	0.967
RS328	SerumTriglycerides	CHS	AA	C	0.90902	-0.70397	6.15832	797	0.92629	TRIGLYCERIDE (MG/DL)				HDL Cholesterol	NONE	G/C	C	0.967
RS4402960	Diabetes	CHS	EA	G	0.000130194	-0.32494	0.08493	4468	0.672	ADA DIABETIC STATUS	Type 2 Diabetes		17463249, 17463248, 17463246, 19401414	Type 2 Diabetes	NONE	T/G	G	0.708
RS4402960	Diabetes	CHS	EA	G	0.0021811	-0.41137	0.13424	4467	0.672	TAKE INSULIN	Type 2 Diabetes		17463249, 17463248, 17463246, 19401414	Type 2 Diabetes	NONE	T/G	G	0.708
RS4402960	Diabetes	CHS	EA	G	0.00737647	-0.43489	0.16231	4480	0.672	INSULINS	Type 2 Diabetes		17463249, 17463248, 17463246, 19401414	Type 2 Diabetes	NONE	T/G	G	0.708
RS4402960	Diabetes	WHI	EA	G	0.00836509	-0.158715	0.0601884	13313	0.682829	Diabetes ever	Type 2 Diabetes		17463249, 17463248, 17463246, 19401414	Type 2 Diabetes	NONE	T/G	G	0.708
RS4402960	Diabetes	CHS	EA	G	0.00960847	0.12766	0.0493	4468	0.672	ADA DIABETIC STATUS	Type 2 Diabetes		17463249, 17463248, 17463246, 19401414	Type 2 Diabetes	NONE	T/G	G	0.708
RS4402960	Diabetes	WHI	EA	G	0.0564105	-0.134541	0.0705196	13310	0.68287	Special diet for diabetes	Type 2 Diabetes		17463249, 17463248, 17463246, 19401414	Type 2 Diabetes	NONE	T/G	G	0.708
RS4402960	Diabetes	WHI	EA	G	0.0597187	-0.142946	0.0759193	13303	0.682741	Diabetes now	Type 2 Diabetes		17463249, 17463248, 17463246, 19401414	Type 2 Diabetes	NONE	T/G	G	0.708
RS4402960	Diabetes	ARIC	EA	G	0.0783199	-0.12398	0.07042	9343	0.6864	DIABETES EVER DIAGNOSED?	Type 2 Diabetes		17463249, 17463248, 17463246, 19401414	Type 2 Diabetes	NONE	T/G	G	0.708
RS4402960	Diabetes	ARIC	EA	G	0.082561	-0.10727	0.06179	9333	0.6864	DIABETES	Type 2 Diabetes		17463249, 17463248, 17463246, 19401414	Type 2 Diabetes	NONE	T/G	G	0.708
RS4402960	Diabetes	ARIC	EA	G	0.122845	-0.08499	0.05509	9328	0.6864	DIABETES W/ FASTING GLUCOSE CUTPT.<126	Type 2 Diabetes		17463249, 17463248, 17463246, 19401414	Type 2 Diabetes	NONE	T/G	G	0.708
RS4402960	Diabetes	CHS	EA	G	0.67396	-0.03505	0.08331	4468	0.672	ADA DIABETIC STATUS	Type 2 Diabetes		17463249, 17463248, 17463246, 19401414	Type 2 Diabetes	NONE	T/G	G	0.708
RS4402960	Diabetes	WHI	EA	G	0.703631	-0.0736012	0.193471	13309	0.682846	Insulin shots now	Type 2 Diabetes		17463249, 17463248, 17463246, 19401414	Type 2 Diabetes	NONE	T/G	G	0.708
RS4402960	Diabetes	WHI	EA	G	0.763396	-0.0530129	0.176108	13310	0.682832	Insulin shots ever	Type 2 Diabetes		17463249, 17463248, 17463246, 19401414	Type 2 Diabetes	NONE	T/G	G	0.708
RS4402960	Diabetes	CHS	EA	G	0.819216	-0.01488	0.06511	4468	0.672	ADA DIABETIC STATUS	Type 2 Diabetes		17463249, 17463248, 17463246, 19401414	Type 2 Diabetes	NONE	T/G	G	0.708
RS4402960	Dieting	WHI	EA	G	0.000963289	-0.229986	0.0696708	12958	0.682628	Diabetic or ADA diet	Type 2 Diabetes		17463249, 17463248, 17463246, 19401414	Type 2 Diabetes	NONE	T/G	G	0.708
RS4402960	Dieting	ARIC	EA	G	0.000313824	-0.14671	0.04071	9331	0.6864	CURRENTLY OF DIET,Y OR N	Type 2 Diabetes		17463249, 17463248, 17463246, 19401414	Type 2 Diabetes	NONE	T/G	G	0.708
RS4402960	Dieting	CHS	EA	G	0.132103	-0.07676	0.05097	4465	0.672	ARE YOU FOLLOWING A SPECIAL DIET	Type 2 Diabetes		17463249, 17463248, 17463246, 19401414	Type 2 Diabetes	NONE	T/G	G	0.708
RS4402960	Dieting	WHI	EA	G	0.0441734	-0.0539259	0.0267963	13082	0.683	Low-fat or low cholesterol diet	Type 2 Diabetes		17463249, 17463248, 17463246, 19401414	Type 2 Diabetes	NONE	T/G	G	0.708
RS4402960	Dieting	WHI	EA	G	0.934653	-0.00337154	0.0411203	13061	0.683179	Low calorie diet	Type 2 Diabetes		17463249, 17463248, 17463246, 19401414	Type 2 Diabetes	NONE	T/G	G	0.708
RS4402960	Dieting	WHI	EA	G	0.764227	0.00913324	0.0304508	13024	0.682893	Low salt (low sodium) diet	Type 2 Diabetes		17463249, 17463248, 17463246, 19401414	Type 2 Diabetes	NONE	T/G	G	0.708
RS4402960	Dieting	WHI	EA	G	0.692691	0.0127757	0.0323268	13006	0.682992	High-fiber diet	Type 2 Diabetes		17463249, 17463248, 17463246, 19401414	Type 2 Diabetes	NONE	T/G	G	0.708
RS4402960	Dieting	WHI	EA	G	0.773376	0.0147156	0.0511026	12805	0.683483	Other than listed special diet	Type 2 Diabetes		17463249, 17463248, 17463246, 19401414	Type 2 Diabetes	NONE	T/G	G	0.708
RS4402960	Dieting	WHI	EA	G	0.810687	0.0153271	0.0639855	12965	0.682723	Lactose-free (no milk/dairy foods) diet	Type 2 Diabetes		17463249, 17463248, 17463246, 19401414	Type 2 Diabetes	NONE	T/G	G	0.708
RS4402960	PlasmaSerumGlucose	CHS	EA	G	0.00228114	-0.01477	0.00484	4468	0.672	BASELINE GLUCOSE (MG/DL)	Type 2 Diabetes		17463249, 17463248, 17463246, 19401414	Type 2 Diabetes	NATURAL LOG	T/G	G	0.708
RS4402960	PlasmaSerumGlucose	CHS	EA	G	0.00479956	-2.06563	0.73208	4468	0.672	BASELINE GLUCOSE (MG/DL)	Type 2 Diabetes		17463249, 17463248, 17463246, 19401414	Type 2 Diabetes	NONE	T/G	G	0.708
RS4402960	PlasmaSerumGlucose	ARIC	EA	G	0.00737819	-0.0081	0.00302	9339	0.6864	DERIVED GLUCOSE VALUE IN MG/DL	Type 2 Diabetes		17463249, 17463248, 17463246, 19401414	Type 2 Diabetes	NATURAL LOG	T/G	G	0.708
RS4402960	PlasmaSerumGlucose	ARIC	EA	G	0.0137203	-1.1667	0.47331	9339	0.6864	DERIVED GLUCOSE VALUE IN MG/DL	Type 2 Diabetes		17463249, 17463248, 17463246, 19401414	Type 2 Diabetes	NONE	T/G	G	0.708
RS4402960	PlasmaSerumGlucose	WHI	EA	G	0.685062	-0.476968	1.17568	917	0.684842	Core Glucose (Mg/dl)	Type 2 Diabetes		17463249, 17463248, 17463246, 19401414	Type 2 Diabetes	NONE	T/G	G	0.708
RS4402960	PlasmaSerumGlucose	WHI	EA	G	0.738616	-0.00300032	0.00898872	917	0.684842	Core Glucose (Mg/dl)	Type 2 Diabetes		17463249, 17463248, 17463246, 19401414	Type 2 Diabetes	NATURAL LOG	T/G	G	0.708
RS4420638	LDL	ARIC	EA	A	2.04e-16	-0.04518	0.00549	9173	0.8134	RE-CALIBRATED LDL CHOL. IN MG/DL	LDL Cholesterol, lipids	Alzheimer's disease, Coronary Artery Disease, C-reactive protein, Sporadic late onset Alzheimer's disease, ApoB, Triglycerides, Total cholesterol	17474819, 17463246, 18193043, 18802019, 17998437, 19197348, 19567438	LDL Cholesterol	NATURAL LOG	G/A	A	0.817
RS4420638	LDL	ARIC	EA	A	1.27e-15	-5.74946	0.71764	9173	0.8134	RE-CALIBRATED LDL CHOL. IN MG/DL	LDL Cholesterol, lipids	Alzheimer's disease, Coronary Artery Disease, C-reactive protein, Sporadic late onset Alzheimer's disease, ApoB, Triglycerides, Total cholesterol	17474819, 17463246, 18193043, 18802019, 17998437, 19197348, 19567438	LDL Cholesterol	NONE	G/A	A	0.817
RS4420638	LDL	CHS	EA	A	7.89e-12	-7.06238	1.02964	4412	0.8348	CALCULATED LDL	LDL Cholesterol, lipids	Alzheimer's disease, Coronary Artery Disease, C-reactive protein, Sporadic late onset Alzheimer's disease, ApoB, Triglycerides, Total cholesterol	17474819, 17463246, 18193043, 18802019, 17998437, 19197348, 19567438	LDL Cholesterol	NONE	G/A	A	0.817
RS4420638	LDL	CHS	EA	A	1.24e-11	-0.05634	0.00829	4412	0.8348	CALCULATED LDL	LDL Cholesterol, lipids	Alzheimer's disease, Coronary Artery Disease, C-reactive protein, Sporadic late onset Alzheimer's disease, ApoB, Triglycerides, Total cholesterol	17474819, 17463246, 18193043, 18802019, 17998437, 19197348, 19567438	LDL Cholesterol	NATURAL LOG	G/A	A	0.817
RS4420638	LDL	WHI	EA	A	0.0636526	-4.14502	2.23223	901	0.839623	Core LDL Cholesterol (Mg/dl)	LDL Cholesterol, lipids	Alzheimer's disease, Coronary Artery Disease, C-reactive protein, Sporadic late onset Alzheimer's disease, ApoB, Triglycerides, Total cholesterol	17474819, 17463246, 18193043, 18802019, 17998437, 19197348, 19567438	LDL Cholesterol	NONE	G/A	A	0.817
RS4420638	LDL	WHI	EA	A	0.0818671	-0.0301994	0.017337	901	0.839623	Core LDL Cholesterol (Mg/dl)	LDL Cholesterol, lipids	Alzheimer's disease, Coronary Artery Disease, C-reactive protein, Sporadic late onset Alzheimer's disease, ApoB, Triglycerides, Total cholesterol	17474819, 17463246, 18193043, 18802019, 17998437, 19197348, 19567438	LDL Cholesterol	NATURAL LOG	G/A	A	0.817
RS4420638	PlasmaSerumGlucose	ARIC	EA	A	0.000681187	0.01231	0.00362	9336	0.8134	DERIVED GLUCOSE VALUE IN MG/DL	LDL Cholesterol, lipids	Alzheimer's disease, Coronary Artery Disease, C-reactive protein, Sporadic late onset Alzheimer's disease, ApoB, Triglycerides, Total cholesterol	17474819, 17463246, 18193043, 18802019, 17998437, 19197348, 19567438	LDL Cholesterol	NATURAL LOG	G/A	A	0.817
RS4420638	PlasmaSerumGlucose	ARIC	EA	A	0.000885941	1.88555	0.56699	9336	0.8134	DERIVED GLUCOSE VALUE IN MG/DL	LDL Cholesterol, lipids	Alzheimer's disease, Coronary Artery Disease, C-reactive protein, Sporadic late onset Alzheimer's disease, ApoB, Triglycerides, Total cholesterol	17474819, 17463246, 18193043, 18802019, 17998437, 19197348, 19567438	LDL Cholesterol	NONE	G/A	A	0.817
RS4420638	PlasmaSerumGlucose	CHS	EA	A	0.00465139	2.67009	0.94294	4470	0.8348	BASELINE GLUCOSE (MG/DL)	LDL Cholesterol, lipids	Alzheimer's disease, Coronary Artery Disease, C-reactive protein, Sporadic late onset Alzheimer's disease, ApoB, Triglycerides, Total cholesterol	17474819, 17463246, 18193043, 18802019, 17998437, 19197348, 19567438	LDL Cholesterol	NONE	G/A	A	0.817
RS4420638	PlasmaSerumGlucose	CHS	EA	A	0.00566808	0.01725	0.00623	4470	0.8348	BASELINE GLUCOSE (MG/DL)	LDL Cholesterol, lipids	Alzheimer's disease, Coronary Artery Disease, C-reactive protein, Sporadic late onset Alzheimer's disease, ApoB, Triglycerides, Total cholesterol	17474819, 17463246, 18193043, 18802019, 17998437, 19197348, 19567438	LDL Cholesterol	NATURAL LOG	G/A	A	0.817
RS4420638	PlasmaSerumGlucose	WHI	EA	A	0.29113	1.5694	1.48582	917	0.839695	Core Glucose (Mg/dl)	LDL Cholesterol, lipids	Alzheimer's disease, Coronary Artery Disease, C-reactive protein, Sporadic late onset Alzheimer's disease, ApoB, Triglycerides, Total cholesterol	17474819, 17463246, 18193043, 18802019, 17998437, 19197348, 19567438	LDL Cholesterol	NONE	G/A	A	0.817
RS4420638	PlasmaSerumGlucose	WHI	EA	A	0.32681	0.0111448	0.0113597	917	0.839695	Core Glucose (Mg/dl)	LDL Cholesterol, lipids	Alzheimer's disease, Coronary Artery Disease, C-reactive protein, Sporadic late onset Alzheimer's disease, ApoB, Triglycerides, Total cholesterol	17474819, 17463246, 18193043, 18802019, 17998437, 19197348, 19567438	LDL Cholesterol	NATURAL LOG	G/A	A	0.817
RS4420638	SerumCholesterol	ARIC	EA	A	1.96e-13	-0.02212	0.003	9323	0.8134	TOTAL CHOLESTEROL IN MMOL/L	LDL Cholesterol, lipids	Alzheimer's disease, Coronary Artery Disease, C-reactive protein, Sporadic late onset Alzheimer's disease, ApoB, Triglycerides, Total cholesterol	17474819, 17463246, 18193043, 18802019, 17998437, 19197348, 19567438	LDL Cholesterol	NATURAL LOG	G/A	A	0.817
RS4420638	SerumCholesterol	ARIC	EA	A	2.31e-12	-0.13938	0.01984	9323	0.8134	TOTAL CHOLESTEROL IN MMOL/L	LDL Cholesterol, lipids	Alzheimer's disease, Coronary Artery Disease, C-reactive protein, Sporadic late onset Alzheimer's disease, ApoB, Triglycerides, Total cholesterol	17474819, 17463246, 18193043, 18802019, 17998437, 19197348, 19567438	LDL Cholesterol	NONE	G/A	A	0.817
RS4420638	SerumCholesterol	WHI	EA	A	1.18e-06	-0.217518	0.0447626	12430	0.83218	High cholesterol requiring pills ever	LDL Cholesterol, lipids	Alzheimer's disease, Coronary Artery Disease, C-reactive protein, Sporadic late onset Alzheimer's disease, ApoB, Triglycerides, Total cholesterol	17474819, 17463246, 18193043, 18802019, 17998437, 19197348, 19567438	LDL Cholesterol	NONE	G/A	A	0.817
RS4420638	SerumCholesterol	WHI	EA	A	0.108231	-3.91816	2.43703	923	0.840195	Core Total Cholesterol (Mg/dl)	LDL Cholesterol, lipids	Alzheimer's disease, Coronary Artery Disease, C-reactive protein, Sporadic late onset Alzheimer's disease, ApoB, Triglycerides, Total cholesterol	17474819, 17463246, 18193043, 18802019, 17998437, 19197348, 19567438	LDL Cholesterol	NONE	G/A	A	0.817
RS4420638	SerumCholesterol	WHI	EA	A	0.138193	-0.0157408	0.0106082	923	0.840195	Core Total Cholesterol (Mg/dl)	LDL Cholesterol, lipids	Alzheimer's disease, Coronary Artery Disease, C-reactive protein, Sporadic late onset Alzheimer's disease, ApoB, Triglycerides, Total cholesterol	17474819, 17463246, 18193043, 18802019, 17998437, 19197348, 19567438	LDL Cholesterol	NATURAL LOG	G/A	A	0.817
RS4607103	Artery	CHS	EA	C	0.00622389	0.00632	0.00231	4460	0.7275	AVE N&F WALL MAX COM (MM)	Type 2 Diabetes		18372903	Type 2 Diabetes	NATURAL LOG	T/C	C	0.808
RS4607103	Artery	ARIC	EA	C	0.00700273	0.06891	0.02511	120	0.7531	MIN LUMEN DIAMETER(QC SCAN 02)	Type 2 Diabetes		18372903	Type 2 Diabetes	NATURAL LOG	T/C	C	0.808
RS4607103	Artery	CHS	EA	C	0.00790713	0.01334	0.00502	4460	0.7275	AVE N&F WALL MAX COM (MM)	Type 2 Diabetes		18372903	Type 2 Diabetes	NONE	T/C	C	0.808
RS4607103	Artery	ARIC	EA	C	0.0209292	0.42826	0.18297	120	0.7531	MIN LUMEN DIAMETER(QC SCAN 02)	Type 2 Diabetes		18372903	Type 2 Diabetes	NONE	T/C	C	0.808
RS4607103	Artery	ARIC	EA	C	0.0512334	-0.00901	0.00462	5847	0.7531	MAX NEAR WALL WIDTH(RT COM CAR: OPT ANG)	Type 2 Diabetes		18372903	Type 2 Diabetes	NONE	T/C	C	0.808
RS4607103	Artery	ARIC	EA	C	0.0582962	-0.00782	0.00413	3630	0.7531	AVG ARTERY DIAMETER(LT POPLITEAL)	Type 2 Diabetes		18372903	Type 2 Diabetes	NATURAL LOG	T/C	C	0.808
RS4607103	Artery	ARIC	EA	C	0.0691364	-0.00721	0.00397	2356	0.7531	MAX NEAR WALL WIDTH(LT POPLITEAL)	Type 2 Diabetes		18372903	Type 2 Diabetes	NATURAL LOG	T/C	C	0.808
RS4607103	Artery	ARIC	EA	C	0.0712036	-0.0062	0.00343	2356	0.7531	AVG NEAR WALL WIDTH(LT POPLITEAL)	Type 2 Diabetes		18372903	Type 2 Diabetes	NATURAL LOG	T/C	C	0.808
RS4607103	Artery	ARIC	EA	C	0.0764785	-0.05178	0.02922	3630	0.7531	AVG ARTERY DIAMETER(LT POPLITEAL)	Type 2 Diabetes		18372903	Type 2 Diabetes	NONE	T/C	C	0.808
RS4607103	Artery	ARIC	EA	C	0.0827283	-0.01181	0.0068	2356	0.7531	MAX NEAR WALL WIDTH(LT POPLITEAL)	Type 2 Diabetes		18372903	Type 2 Diabetes	NONE	T/C	C	0.808
RS4607103	Artery	ARIC	EA	C	0.0846243	-0.00427	0.00248	5847	0.7531	MAX NEAR WALL WIDTH(RT COM CAR: OPT ANG)	Type 2 Diabetes		18372903	Type 2 Diabetes	NATURAL LOG	T/C	C	0.808
RS4607103	Artery	ARIC	EA	C	0.0887617	-0.00945	0.00555	2356	0.7531	AVG NEAR WALL WIDTH(LT POPLITEAL)	Type 2 Diabetes		18372903	Type 2 Diabetes	NONE	T/C	C	0.808
RS4607103	Artery	ARIC	EA	C	0.0899588	-0.00767	0.00452	5931	0.7531	MAX NEAR WALL WIDTH(RT COM CAR: PST ANG)	Type 2 Diabetes		18372903	Type 2 Diabetes	NONE	T/C	C	0.808
RS4607103	Artery	ARIC	EA	C	0.113073	-0.00618	0.0039	5847	0.7531	AVG NEAR WALL WIDTH(RT COM CAR: OPT ANG)	Type 2 Diabetes		18372903	Type 2 Diabetes	NONE	T/C	C	0.808
RS4607103	Artery	ARIC	EA	C	0.114568	-0.00855	0.00542	2816	0.7531	MIN LUMEN DIAMETER(QC SCAN 0 1)	Type 2 Diabetes		18372903	Type 2 Diabetes	NATURAL LOG	T/C	C	0.808
RS4607103	Artery	ARIC	EA	C	0.121007	-0.11251	0.07251	1199	0.7531	MIN LUMEN DIAMETER(RT INT CAROTID)	Type 2 Diabetes		18372903	Type 2 Diabetes	NONE	T/C	C	0.808
RS4607103	Artery	ARIC	EA	C	0.125673	0.00422	0.00276	7279	0.7531	AVG ARTERY DIAMETER(RT INT CAROTID)	Type 2 Diabetes		18372903	Type 2 Diabetes	NATURAL LOG	T/C	C	0.808
RS4607103	Artery	ARIC	EA	C	0.141655	-0.01637	0.01113	1199	0.7531	MIN LUMEN DIAMETER(RT INT CAROTID)	Type 2 Diabetes		18372903	Type 2 Diabetes	NATURAL LOG	T/C	C	0.808
RS4607103	Artery	ARIC	EA	C	0.142708	0.03568	0.02434	7279	0.7531	AVG ARTERY DIAMETER(RT INT CAROTID)	Type 2 Diabetes		18372903	Type 2 Diabetes	NONE	T/C	C	0.808
RS4607103	Artery	ARIC	EA	C	0.152292	-0.00351	0.00245	5931	0.7531	MAX NEAR WALL WIDTH(RT COM CAR: PST ANG)	Type 2 Diabetes		18372903	Type 2 Diabetes	NATURAL LOG	T/C	C	0.808
RS4607103	Artery	ARIC	EA	C	0.154732	-0.00319	0.00224	5847	0.7531	AVG NEAR WALL WIDTH(RT COM CAR: OPT ANG)	Type 2 Diabetes		18372903	Type 2 Diabetes	NATURAL LOG	T/C	C	0.808
RS4607103	Artery	ARIC	EA	C	0.156069	-0.00345	0.00243	6059	0.7531	MAX NEAR WALL WIDTH(LT COM CAR: OPT ANG)	Type 2 Diabetes		18372903	Type 2 Diabetes	NATURAL LOG	T/C	C	0.808
RS4607103	Artery	ARIC	EA	C	0.158206	-0.05417	0.03838	2816	0.7531	MIN LUMEN DIAMETER(QC SCAN 0 1)	Type 2 Diabetes		18372903	Type 2 Diabetes	NONE	T/C	C	0.808
RS4607103	Artery	ARIC	EA	C	0.175255	-0.02891	0.02132	3726	0.7531	MIN LUMEN DIAMETER(LT COM CAR: ANT ANG)	Type 2 Diabetes		18372903	Type 2 Diabetes	NONE	T/C	C	0.808
RS4607103	Artery	ARIC	EA	C	0.179782	0.0032	0.00238	5786	0.7531	MAX FAR WALL WIDTH(RT COM CAR: ANT ANG)	Type 2 Diabetes		18372903	Type 2 Diabetes	NATURAL LOG	T/C	C	0.808
RS4607103	Artery	CHS	EA	C	0.180197	0.07409	0.05529	4457	0.7275	MAX % STENOSIS	Type 2 Diabetes		18372903	Type 2 Diabetes	NONE	T/C	C	0.808
RS4607103	Artery	ARIC	EA	C	0.184148	-0.00603	0.00454	6059	0.7531	MAX NEAR WALL WIDTH(LT COM CAR: OPT ANG)	Type 2 Diabetes		18372903	Type 2 Diabetes	NONE	T/C	C	0.808
RS4607103	Artery	ARIC	EA	C	0.18477	0.00269	0.00203	5786	0.7531	AVG FAR WALL WIDTH(RT COM CAR: ANT ANG)	Type 2 Diabetes		18372903	Type 2 Diabetes	NATURAL LOG	T/C	C	0.808
RS4607103	Artery	ARIC	EA	C	0.189466	-0.00774	0.0059	4060	0.7531	MAX FAR WALL WIDTH(RT INT CAROTID)	Type 2 Diabetes		18372903	Type 2 Diabetes	NATURAL LOG	T/C	C	0.808
RS4607103	Artery	ARIC	EA	C	0.207982	-0.00363	0.00288	3726	0.7531	MIN LUMEN DIAMETER(LT COM CAR: ANT ANG)	Type 2 Diabetes		18372903	Type 2 Diabetes	NATURAL LOG	T/C	C	0.808
RS4607103	Artery	ARIC	EA	C	0.210338	-0.00635	0.00507	4060	0.7531	AVG FAR WALL WIDTH(RT INT CAROTID)	Type 2 Diabetes		18372903	Type 2 Diabetes	NATURAL LOG	T/C	C	0.808
RS4607103	Artery	CHS	EA	C	0.210677	-0.07035	0.05621	4457	0.7275	MAX % STENOSIS	Type 2 Diabetes		18372903	Type 2 Diabetes	NONE	T/C	C	0.808
RS4607103	Artery	ARIC	EA	C	0.217795	0.00547	0.00443	5786	0.7531	MAX FAR WALL WIDTH(RT COM CAR: ANT ANG)	Type 2 Diabetes		18372903	Type 2 Diabetes	NONE	T/C	C	0.808
RS4607103	Artery	ARIC	EA	C	0.22221	-0.00527	0.00432	7256	0.7531	MAX FAR WALL WIDTH(RT COM CAR: PST ANG)	Type 2 Diabetes		18372903	Type 2 Diabetes	NONE	T/C	C	0.808
RS4607103	Artery	ARIC	EA	C	0.224385	-0.00271	0.00223	7256	0.7531	MAX FAR WALL WIDTH(RT COM CAR: PST ANG)	Type 2 Diabetes		18372903	Type 2 Diabetes	NATURAL LOG	T/C	C	0.808
RS4607103	Artery	ARIC	EA	C	0.226821	0.00424	0.00351	5786	0.7531	AVG FAR WALL WIDTH(RT COM CAR: ANT ANG)	Type 2 Diabetes		18372903	Type 2 Diabetes	NONE	T/C	C	0.808
RS4607103	Artery	ARIC	EA	C	0.230836	-0.00776	0.00648	2549	0.7531	MAX NEAR WALL WIDTH(RT POPLITEAL)	Type 2 Diabetes		18372903	Type 2 Diabetes	NONE	T/C	C	0.808
RS4607103	Artery	ARIC	EA	C	0.232619	0.00273	0.00229	5462	0.7531	AVG NEAR WALL WIDTH(LT C OM CAR: PST ANG	Type 2 Diabetes		18372903	Type 2 Diabetes	NATURAL LOG	T/C	C	0.808
RS4607103	Artery	ARIC	EA	C	0.252401	-0.00437	0.00381	2549	0.7531	MAX NEAR WALL WIDTH(RT POPLITEAL)	Type 2 Diabetes		18372903	Type 2 Diabetes	NATURAL LOG	T/C	C	0.808
RS4607103	Artery	ARIC	EA	C	0.26154	0.00439	0.00391	5462	0.7531	AVG NEAR WALL WIDTH(LT C OM CAR: PST ANG	Type 2 Diabetes		18372903	Type 2 Diabetes	NONE	T/C	C	0.808
RS4607103	Artery	ARIC	EA	C	0.266269	-0.00416	0.00375	6059	0.7531	AVG NEAR WALL WIDTH(LT COM CAR: OPT ANG)	Type 2 Diabetes		18372903	Type 2 Diabetes	NONE	T/C	C	0.808
RS4607103	Artery	ARIC	EA	C	0.275863	0.00286	0.00262	7810	0.7531	AVG ARTERY DIAMETER(LT INT CAROTID)	Type 2 Diabetes		18372903	Type 2 Diabetes	NATURAL LOG	T/C	C	0.808
RS4607103	Artery	ARIC	EA	C	0.279997	-0.00234	0.00216	6059	0.7531	AVG NEAR WALL WIDTH(LT COM CAR: OPT ANG)	Type 2 Diabetes		18372903	Type 2 Diabetes	NATURAL LOG	T/C	C	0.808
RS4607103	Artery	ARIC	EA	C	0.288418	-0.01524	0.01435	4060	0.7531	MAX FAR WALL WIDTH(RT INT CAROTID)	Type 2 Diabetes		18372903	Type 2 Diabetes	NONE	T/C	C	0.808
RS4607103	Artery	ARIC	EA	C	0.30961	-0.0507	0.04973	150	0.7531	MAX NEAR WALL WIDTH(QC SCAN 02)	Type 2 Diabetes		18372903	Type 2 Diabetes	NONE	T/C	C	0.808
RS4607103	Artery	ARIC	EA	C	0.321453	-0.00598	0.00604	2434	0.7531	AVG NEAR WALL WIDTH(LT INT CAROTID)	Type 2 Diabetes		18372903	Type 2 Diabetes	NATURAL LOG	T/C	C	0.808
RS4607103	Artery	ARIC	EA	C	0.325811	-0.02395	0.02429	150	0.7531	MAX NEAR WALL WIDTH(QC SCAN 02)	Type 2 Diabetes		18372903	Type 2 Diabetes	NATURAL LOG	T/C	C	0.808
RS4607103	Artery	ARIC	EA	C	0.327404	0.00432	0.00442	7187	0.7531	MAX FAR WALL WIDTH(RT COM CAR: OPT ANG)	Type 2 Diabetes		18372903	Type 2 Diabetes	NONE	T/C	C	0.808
RS4607103	Artery	ARIC	EA	C	0.328726	-0.01088	0.01114	4060	0.7531	AVG FAR WALL WIDTH(RT INT CAROTID)	Type 2 Diabetes		18372903	Type 2 Diabetes	NONE	T/C	C	0.808
RS4607103	Artery	ARIC	EA	C	0.330025	0.00538	0.00552	2353	0.7531	MIN LUMEN DIAMETER(RT POPLITEAL)	Type 2 Diabetes		18372903	Type 2 Diabetes	NATURAL LOG	T/C	C	0.808
RS4607103	Artery	ARIC	EA	C	0.331932	-0.00365	0.00376	5931	0.7531	AVG NEAR WALL WIDTH(RT COM CAR: PST ANG)	Type 2 Diabetes		18372903	Type 2 Diabetes	NONE	T/C	C	0.808
RS4607103	Artery	ARIC	EA	C	0.338759	-0.01748	0.01828	4913	0.7531	MIN LUMEN DIAMETER(LT C OM CAR: PST ANG)	Type 2 Diabetes		18372903	Type 2 Diabetes	NONE	T/C	C	0.808
RS4607103	Artery	ARIC	EA	C	0.345042	0.00305	0.00323	7187	0.7531	AVG FAR WALL WIDTH(RT COM CAR: OPT ANG)	Type 2 Diabetes		18372903	Type 2 Diabetes	NONE	T/C	C	0.808
RS4607103	Artery	ARIC	EA	C	0.347225	-0.02892	0.03077	6478	0.7531	AVG ARTERY DIAMETER(QC SCAN 0 1)	Type 2 Diabetes		18372903	Type 2 Diabetes	NONE	T/C	C	0.808
RS4607103	Artery	ARIC	EA	C	0.354533	-0.03696	0.0398	150	0.7531	AVG NEAR WALL WIDTH(QC SCAN 02)	Type 2 Diabetes		18372903	Type 2 Diabetes	NONE	T/C	C	0.808
RS4607103	Artery	ARIC	EA	C	0.356681	0.01442	0.01564	8593	0.7531	AVG ARTERY DIAMETER(RT COM CAR: ANT ANG)	Type 2 Diabetes		18372903	Type 2 Diabetes	NONE	T/C	C	0.808
RS4607103	Artery	ARIC	EA	C	0.35804	-0.00476	0.00518	5659	0.7531	MAX FAR WALL WIDTH(RT BIF)	Type 2 Diabetes		18372903	Type 2 Diabetes	NATURAL LOG	T/C	C	0.808
RS4607103	Artery	ARIC	EA	C	0.35935	-0.01214	0.01324	5659	0.7531	MAX FAR WALL WIDTH(RT BIF)	Type 2 Diabetes		18372903	Type 2 Diabetes	NONE	T/C	C	0.808
RS4607103	Artery	ARIC	EA	C	0.361576	-0.00226	0.00248	4913	0.7531	MIN LUMEN DIAMETER(LT C OM CAR: PST ANG)	Type 2 Diabetes		18372903	Type 2 Diabetes	NATURAL LOG	T/C	C	0.808
RS4607103	Artery	ARIC	EA	C	0.363062	-0.01924	0.02109	150	0.7531	AVG NEAR WALL WIDTH(QC SCAN 02)	Type 2 Diabetes		18372903	Type 2 Diabetes	NATURAL LOG	T/C	C	0.808
RS4607103	Artery	ARIC	EA	C	0.367928	-0.00308	0.00342	6478	0.7531	AVG ARTERY DIAMETER(QC SCAN 0 1)	Type 2 Diabetes		18372903	Type 2 Diabetes	NATURAL LOG	T/C	C	0.808
RS4607103	Artery	ARIC	EA	C	0.372268	0.02933	0.03287	2353	0.7531	MIN LUMEN DIAMETER(RT POPLITEAL)	Type 2 Diabetes		18372903	Type 2 Diabetes	NONE	T/C	C	0.808
RS4607103	Artery	ARIC	EA	C	0.374147	-0.01113	0.01252	2434	0.7531	AVG NEAR WALL WIDTH(LT INT CAROTID)	Type 2 Diabetes		18372903	Type 2 Diabetes	NONE	T/C	C	0.808
RS4607103	Artery	ARIC	EA	C	0.378776	-0.00287	0.00326	4704	0.7531	DERIVED AVG FAR WALL THICKNESS, RT BIF	Type 2 Diabetes		18372903	Type 2 Diabetes	NATURAL LOG	T/C	C	0.808
RS4607103	Artery	ARIC	EA	C	0.383346	-0.0016	0.00183	7256	0.7531	AVG FAR WALL WIDTH(RT COM CAR: PST ANG)	Type 2 Diabetes		18372903	Type 2 Diabetes	NATURAL LOG	T/C	C	0.808
RS4607103	Artery	ARIC	EA	C	0.387029	0.02013	0.02327	7810	0.7531	AVG ARTERY DIAMETER(LT INT CAROTID)	Type 2 Diabetes		18372903	Type 2 Diabetes	NONE	T/C	C	0.808
RS4607103	Artery	ARIC	EA	C	0.391964	0.00149	0.00174	8593	0.7531	AVG ARTERY DIAMETER(RT COM CAR: ANT ANG)	Type 2 Diabetes		18372903	Type 2 Diabetes	NATURAL LOG	T/C	C	0.808
RS4607103	Artery	ARIC	EA	C	0.395131	-0.04398	0.05161	215	0.7531	MAX FAR WALL WIDTH(QC SCAN 02)	Type 2 Diabetes		18372903	Type 2 Diabetes	NONE	T/C	C	0.808
RS4607103	Artery	ARIC	EA	C	0.396833	0.00221	0.00261	5462	0.7531	MAX NEAR WALL WIDTH(LT C OM CAR: PST ANG	Type 2 Diabetes		18372903	Type 2 Diabetes	NATURAL LOG	T/C	C	0.808
RS4607103	Artery	ARIC	EA	C	0.399973	0.033	0.0392	2939	0.7531	MIN LUMEN DIAMETER(RT BIF)	Type 2 Diabetes		18372903	Type 2 Diabetes	NONE	T/C	C	0.808
RS4607103	Artery	ARIC	EA	C	0.40561	0.00188	0.00226	7187	0.7531	MAX FAR WALL WIDTH(RT COM CAR: OPT ANG)	Type 2 Diabetes		18372903	Type 2 Diabetes	NATURAL LOG	T/C	C	0.808
RS4607103	Artery	ARIC	EA	C	0.412596	0.00903	0.01102	3914	0.7531	AVG NEAR WALL WIDTH(LT BIF)	Type 2 Diabetes		18372903	Type 2 Diabetes	NONE	T/C	C	0.808
RS4607103	Artery	ARIC	EA	C	0.412602	0.0015	0.00183	7187	0.7531	AVG FAR WALL WIDTH(RT COM CAR: OPT ANG)	Type 2 Diabetes		18372903	Type 2 Diabetes	NATURAL LOG	T/C	C	0.808
RS4607103	Artery	ARIC	EA	C	0.415003	-0.00263	0.00323	7256	0.7531	AVG FAR WALL WIDTH(RT COM CAR: PST ANG)	Type 2 Diabetes		18372903	Type 2 Diabetes	NONE	T/C	C	0.808
RS4607103	Artery	ARIC	EA	C	0.415284	0.00462	0.00567	4461	0.7531	MAX NEAR WALL WIDTH(LT COM CAR: ANT ANG)	Type 2 Diabetes		18372903	Type 2 Diabetes	NONE	T/C	C	0.808
RS4607103	Artery	ARIC	EA	C	0.436785	-0.02908	0.03739	9129	0.7531	PLAQUE IN EITHER CAROTID BIFURCATION	Type 2 Diabetes		18372903	Type 2 Diabetes	NONE	T/C	C	0.808
RS4607103	Artery	ARIC	EA	C	0.441974	-0.00672	0.00874	5659	0.7531	AVG FAR WALL WIDTH(RT BIF)	Type 2 Diabetes		18372903	Type 2 Diabetes	NONE	T/C	C	0.808
RS4607103	Artery	ARIC	EA	C	0.462844	-0.00293	0.00399	5659	0.7531	AVG FAR WALL WIDTH(RT BIF)	Type 2 Diabetes		18372903	Type 2 Diabetes	NATURAL LOG	T/C	C	0.808
RS4607103	Artery	ARIC	EA	C	0.472159	0.00349	0.00486	5462	0.7531	MAX NEAR WALL WIDTH(LT C OM CAR: PST ANG	Type 2 Diabetes		18372903	Type 2 Diabetes	NONE	T/C	C	0.808
RS4607103	Artery	ARIC	EA	C	0.477855	-0.00374	0.00527	2549	0.7531	AVG NEAR WALL WIDTH(RT POPLITEAL)	Type 2 Diabetes		18372903	Type 2 Diabetes	NONE	T/C	C	0.808
RS4607103	Artery	ARIC	EA	C	0.480552	0.01232	0.01747	5398	0.7531	MIN LUMEN DIAMETER(RT COM CAR: PST ANG)	Type 2 Diabetes		18372903	Type 2 Diabetes	NONE	T/C	C	0.808
RS4607103	Artery	ARIC	EA	C	0.481343	-0.00155	0.0022	5931	0.7531	AVG NEAR WALL WIDTH(RT COM CAR: PST ANG)	Type 2 Diabetes		18372903	Type 2 Diabetes	NATURAL LOG	T/C	C	0.808
RS4607103	Artery	ARIC	EA	C	0.486842	0.01028	0.01478	3914	0.7531	MAX NEAR WALL WIDTH(LT BIF)	Type 2 Diabetes		18372903	Type 2 Diabetes	NONE	T/C	C	0.808
RS4607103	Artery	ARIC	EA	C	0.492938	-0.00464	0.00677	4704	0.7531	DERIVED AVG FAR WALL THICKNESS, RT BIF	Type 2 Diabetes		18372903	Type 2 Diabetes	NONE	T/C	C	0.808
RS4607103	Artery	ARIC	EA	C	0.493133	0.0035	0.00511	3914	0.7531	AVG NEAR WALL WIDTH(LT BIF)	Type 2 Diabetes		18372903	Type 2 Diabetes	NATURAL LOG	T/C	C	0.808
RS4607103	Artery	ARIC	EA	C	0.497352	-0.00224	0.0033	2549	0.7531	AVG NEAR WALL WIDTH(RT POPLITEAL)	Type 2 Diabetes		18372903	Type 2 Diabetes	NATURAL LOG	T/C	C	0.808
RS4607103	Artery	ARIC	EA	C	0.500945	-0.00193	0.00286	4182	0.7531	AVG NEAR WALL WIDTH(RT COM CAR: ANT ANG)	Type 2 Diabetes		18372903	Type 2 Diabetes	NATURAL LOG	T/C	C	0.808
RS4607103	Artery	ARIC	EA	C	0.513817	0.00331	0.00507	2939	0.7531	MIN LUMEN DIAMETER(RT BIF)	Type 2 Diabetes		18372903	Type 2 Diabetes	NATURAL LOG	T/C	C	0.808
RS4607103	Artery	ARIC	EA	C	0.516255	-0.00278	0.00428	3433	0.7531	AVG NEAR WALL WIDTH(QC SCAN 0 1)	Type 2 Diabetes		18372903	Type 2 Diabetes	NATURAL LOG	T/C	C	0.808
RS4607103	Artery	ARIC	EA	C	0.517487	0.00194	0.003	4461	0.7531	MAX NEAR WALL WIDTH(LT COM CAR: ANT ANG)	Type 2 Diabetes		18372903	Type 2 Diabetes	NATURAL LOG	T/C	C	0.808
RS4607103	Artery	ARIC	EA	C	0.518023	-0.04261	0.06593	9134	0.7531	PLAQUE IN EITHER COMMON CAROTID	Type 2 Diabetes		18372903	Type 2 Diabetes	NONE	T/C	C	0.808
RS4607103	Artery	ARIC	EA	C	0.518451	-0.00515	0.00797	5537	0.7531	AVG FAR WALL WIDTH(LT BIF)	Type 2 Diabetes		18372903	Type 2 Diabetes	NONE	T/C	C	0.808
RS4607103	Artery	ARIC	EA	C	0.52126	-0.00318	0.00496	3433	0.7531	MAX NEAR WALL WIDTH(QC SCAN 0 1)	Type 2 Diabetes		18372903	Type 2 Diabetes	NATURAL LOG	T/C	C	0.808
RS4607103	Artery	ARIC	EA	C	0.525746	0.0015	0.00236	5398	0.7531	MIN LUMEN DIAMETER(RT COM CAR: PST ANG)	Type 2 Diabetes		18372903	Type 2 Diabetes	NATURAL LOG	T/C	C	0.808
RS4607103	Artery	ARIC	EA	C	0.529469	0.0178	0.0283	8190	0.7531	AVG ARTERY DIAMETER(LT BIF)	Type 2 Diabetes		18372903	Type 2 Diabetes	NONE	T/C	C	0.808
RS4607103	Artery	ARIC	EA	C	0.537251	0.00194	0.00315	4704	0.7531	DERIVED AVG FAR WALL THICKNESS, RT OPT	Type 2 Diabetes		18372903	Type 2 Diabetes	NONE	T/C	C	0.808
RS4607103	Artery	ARIC	EA	C	0.538839	-0.00354	0.00577	2120	0.7531	MIN LUMEN DIAMETER(LT POPLITEAL)	Type 2 Diabetes		18372903	Type 2 Diabetes	NATURAL LOG	T/C	C	0.808
RS4607103	Artery	ARIC	EA	C	0.553848	0.00156	0.00263	8190	0.7531	AVG ARTERY DIAMETER(LT BIF)	Type 2 Diabetes		18372903	Type 2 Diabetes	NATURAL LOG	T/C	C	0.808
RS4607103	Artery	ARIC	EA	C	0.556158	-0.00406	0.0069	2434	0.7531	MAX NEAR WALL WIDTH(LT INT CAROTID)	Type 2 Diabetes		18372903	Type 2 Diabetes	NATURAL LOG	T/C	C	0.808
RS4607103	Artery	ARIC	EA	C	0.565225	-0.03517	0.06114	1399	0.7531	MIN LUMEN DIAMETER(LT INT CAROTID)	Type 2 Diabetes		18372903	Type 2 Diabetes	NONE	T/C	C	0.808
RS4607103	Artery	ARIC	EA	C	0.566323	-0.01976	0.03446	2120	0.7531	MIN LUMEN DIAMETER(LT POPLITEAL)	Type 2 Diabetes		18372903	Type 2 Diabetes	NONE	T/C	C	0.808
RS4607103	Artery	ARIC	EA	C	0.566988	-0.00214	0.00374	5537	0.7531	AVG FAR WALL WIDTH(LT BIF)	Type 2 Diabetes		18372903	Type 2 Diabetes	NATURAL LOG	T/C	C	0.808
RS4607103	Artery	ARIC	EA	C	0.58337	0.0041	0.00748	1846	0.7531	AVG NEAR WALL WIDTH(RT INT CAROTID)	Type 2 Diabetes		18372903	Type 2 Diabetes	NATURAL LOG	T/C	C	0.808
RS4607103	Artery	ARIC	EA	C	0.588933	-0.00529	0.00979	3931	0.7531	AVG FAR WALL WIDTH(LT INT CAROTID)	Type 2 Diabetes		18372903	Type 2 Diabetes	NONE	T/C	C	0.808
RS4607103	Artery	ARIC	EA	C	0.604	-0.0026	0.00502	4182	0.7531	AVG NEAR WALL WIDTH(RT COM CAR: ANT ANG)	Type 2 Diabetes		18372903	Type 2 Diabetes	NONE	T/C	C	0.808
RS4607103	Artery	ARIC	EA	C	0.612593	0.00307	0.00606	3914	0.7531	MAX NEAR WALL WIDTH(LT BIF)	Type 2 Diabetes		18372903	Type 2 Diabetes	NATURAL LOG	T/C	C	0.808
RS4607103	Artery	ARIC	EA	C	0.613826	-0.00862	0.01709	5523	0.7531	MIN LUMEN DIAMETER(LT COM CAR: OPT ANG)	Type 2 Diabetes		18372903	Type 2 Diabetes	NONE	T/C	C	0.808
RS4607103	Artery	ARIC	EA	C	0.615229	-0.00234	0.00466	3931	0.7531	AVG FAR WALL WIDTH(LT INT CAROTID)	Type 2 Diabetes		18372903	Type 2 Diabetes	NATURAL LOG	T/C	C	0.808
RS4607103	Artery	ARIC	EA	C	0.615558	0.0027	0.00538	3184	0.7531	AVG FAR WALL WIDTH(LT POPLITEAL)	Type 2 Diabetes		18372903	Type 2 Diabetes	NONE	T/C	C	0.808
RS4607103	Artery	ARIC	EA	C	0.616536	0.00094	0.00188	4704	0.7531	DERIVED AVG FAR WALL THICKNESS, RT OPT	Type 2 Diabetes		18372903	Type 2 Diabetes	NATURAL LOG	T/C	C	0.808
RS4607103	Artery	ARIC	EA	C	0.616835	-0.0079	0.01578	2434	0.7531	MAX NEAR WALL WIDTH(LT INT CAROTID)	Type 2 Diabetes		18372903	Type 2 Diabetes	NONE	T/C	C	0.808
RS4607103	Artery	ARIC	EA	C	0.64084	0.00733	0.01571	1846	0.7531	AVG NEAR WALL WIDTH(RT INT CAROTID)	Type 2 Diabetes		18372903	Type 2 Diabetes	NONE	T/C	C	0.808
RS4607103	Artery	ARIC	EA	C	0.64565	-0.00106	0.00231	5523	0.7531	MIN LUMEN DIAMETER(LT COM CAR: OPT ANG)	Type 2 Diabetes		18372903	Type 2 Diabetes	NATURAL LOG	T/C	C	0.808
RS4607103	Artery	CHS	EA	C	0.650937	-0.10256	0.22668	4457	0.7275	MAX % STENOSIS	Type 2 Diabetes		18372903	Type 2 Diabetes	NONE	T/C	C	0.808
RS4607103	Artery	ARIC	EA	C	0.665902	0.00196	0.00453	6198	0.7531	MAX FAR WALL WIDTH(LT COM CAR: ANT ANG)	Type 2 Diabetes		18372903	Type 2 Diabetes	NONE	T/C	C	0.808
RS4607103	Artery	ARIC	EA	C	0.672321	0.00188	0.00446	7334	0.7531	MAX FAR WALL WIDTH(LT COM CAR: OPT ANG)	Type 2 Diabetes		18372903	Type 2 Diabetes	NONE	T/C	C	0.808
RS4607103	Artery	ARIC	EA	C	0.681057	0.00127	0.0031	3184	0.7531	AVG FAR WALL WIDTH(LT POPLITEAL)	Type 2 Diabetes		18372903	Type 2 Diabetes	NATURAL LOG	T/C	C	0.808
RS4607103	Artery	ARIC	EA	C	0.685143	-0.00344	0.00848	3433	0.7531	AVG NEAR WALL WIDTH(QC SCAN 0 1)	Type 2 Diabetes		18372903	Type 2 Diabetes	NONE	T/C	C	0.808
RS4607103	Artery	ARIC	EA	C	0.692806	0.0062	0.0157	8775	0.7531	AVG ARTERY DIAMETER(RT COM CAR: PST ANG)	Type 2 Diabetes		18372903	Type 2 Diabetes	NONE	T/C	C	0.808
RS4607103	Artery	ARIC	EA	C	0.694117	0.0014	0.00357	6682	0.7531	AVG FAR WALL WIDTH(LT C OM CAR: PST ANG)	Type 2 Diabetes		18372903	Type 2 Diabetes	NONE	T/C	C	0.808
RS4607103	Artery	ARIC	EA	C	0.697246	0.00136	0.00349	4704	0.7531	DERIVED AVG FAR WALL THICKNESS, LT OPT	Type 2 Diabetes		18372903	Type 2 Diabetes	NONE	T/C	C	0.808
RS4607103	Artery	ARIC	EA	C	0.701098	-0.00118	0.00307	4704	0.7531	DERIVED AVG FAR WALL THICKNESS, LT BIF	Type 2 Diabetes		18372903	Type 2 Diabetes	NATURAL LOG	T/C	C	0.808
RS4607103	Artery	ARIC	EA	C	0.705023	0.00089	0.00236	6198	0.7531	MAX FAR WALL WIDTH(LT COM CAR: ANT ANG)	Type 2 Diabetes		18372903	Type 2 Diabetes	NATURAL LOG	T/C	C	0.808
RS4607103	Artery	ARIC	EA	C	0.706639	-0.00856	0.02271	215	0.7531	MAX FAR WALL WIDTH(QC SCAN 02)	Type 2 Diabetes		18372903	Type 2 Diabetes	NATURAL LOG	T/C	C	0.808
RS4607103	Artery	ARIC	EA	C	0.709709	0.00255	0.00686	3184	0.7531	MAX FAR WALL WIDTH(LT POPLITEAL)	Type 2 Diabetes		18372903	Type 2 Diabetes	NONE	T/C	C	0.808
RS4607103	Artery	ARIC	EA	C	0.720034	0.00082	0.00228	7334	0.7531	MAX FAR WALL WIDTH(LT COM CAR: OPT ANG)	Type 2 Diabetes		18372903	Type 2 Diabetes	NATURAL LOG	T/C	C	0.808
RS4607103	Artery	ARIC	EA	C	0.721752	-0.01329	0.03728	215	0.7531	AVG FAR WALL WIDTH(QC SCAN 02)	Type 2 Diabetes		18372903	Type 2 Diabetes	NONE	T/C	C	0.808
RS4607103	Artery	ARIC	EA	C	0.727289	0.00127	0.00363	3184	0.7531	MAX FAR WALL WIDTH(LT POPLITEAL)	Type 2 Diabetes		18372903	Type 2 Diabetes	NATURAL LOG	T/C	C	0.808
RS4607103	Artery	ARIC	EA	C	0.72818	0.00061	0.00177	8775	0.7531	AVG ARTERY DIAMETER(RT COM CAR: PST ANG)	Type 2 Diabetes		18372903	Type 2 Diabetes	NATURAL LOG	T/C	C	0.808
RS4607103	Artery	ARIC	EA	C	0.731397	0.00069	0.00201	6682	0.7531	AVG FAR WALL WIDTH(LT C OM CAR: PST ANG)	Type 2 Diabetes		18372903	Type 2 Diabetes	NATURAL LOG	T/C	C	0.808
RS4607103	Artery	ARIC	EA	C	0.732695	-0.00213	0.00623	4704	0.7531	DERIVED AVG FAR WALL THICKNESS, LT BIF	Type 2 Diabetes		18372903	Type 2 Diabetes	NONE	T/C	C	0.808
RS4607103	Artery	ARIC	EA	C	0.738138	-0.00252	0.00754	3436	0.7531	MAX FAR WALL WIDTH(RT POPLITEAL)	Type 2 Diabetes		18372903	Type 2 Diabetes	NONE	T/C	C	0.808
RS4607103	Artery	ARIC	EA	C	0.745338	0.00276	0.00851	1846	0.7531	MAX NEAR WALL WIDTH(RT INT CAROTID)	Type 2 Diabetes		18372903	Type 2 Diabetes	NATURAL LOG	T/C	C	0.808
RS4607103	Artery	ARIC	EA	C	0.751398	-0.01526	0.04817	9006	0.7531	PLAQUE IN EITHER INTERNAL CAROTID	Type 2 Diabetes		18372903	Type 2 Diabetes	NONE	T/C	C	0.808
RS4607103	Artery	ARIC	EA	C	0.752308	0.00075	0.00239	8391	0.7531	AVG ARTERY DIAMETER(RT BIF)	Type 2 Diabetes		18372903	Type 2 Diabetes	NATURAL LOG	T/C	C	0.808
RS4607103	Artery	ARIC	EA	C	0.762331	0.00483	0.01596	8582	0.7531	AVG ARTERY DIAMETER(RT COM CAR: OPT ANG)	Type 2 Diabetes		18372903	Type 2 Diabetes	NONE	T/C	C	0.808
RS4607103	Artery	ARIC	EA	C	0.763713	0.001	0.00334	7334	0.7531	AVG FAR WALL WIDTH(LT COM CAR: OPT ANG)	Type 2 Diabetes		18372903	Type 2 Diabetes	NONE	T/C	C	0.808
RS4607103	Artery	ARIC	EA	C	0.766205	-0.00268	0.00902	1399	0.7531	MIN LUMEN DIAMETER(LT INT CAROTID)	Type 2 Diabetes		18372903	Type 2 Diabetes	NATURAL LOG	T/C	C	0.808
RS4607103	Artery	ARIC	EA	C	0.766261	-0.00211	0.0071	4694	0.7531	AVG FAR WALL WIDTH(QC SCAN 0 1)	Type 2 Diabetes		18372903	Type 2 Diabetes	NONE	T/C	C	0.808
RS4607103	Artery	ARIC	EA	C	0.767698	-0.00847	0.02867	3835	0.7531	AVG ARTERY DIAMETER(RT POPLITEAL)	Type 2 Diabetes		18372903	Type 2 Diabetes	NONE	T/C	C	0.808
RS4607103	Artery	ARIC	EA	C	0.768907	-0.00319	0.01085	3433	0.7531	MAX NEAR WALL WIDTH(QC SCAN 0 1)	Type 2 Diabetes		18372903	Type 2 Diabetes	NONE	T/C	C	0.808
RS4607103	Artery	ARIC	EA	C	0.773282	0.00059	0.00204	4704	0.7531	DERIVED AVG FAR WALL THICKNESS, LT OPT	Type 2 Diabetes		18372903	Type 2 Diabetes	NATURAL LOG	T/C	C	0.808
RS4607103	Artery	ARIC	EA	C	0.778408	0.00136	0.00485	4461	0.7531	AVG NEAR WALL WIDTH(LT COM CAR: ANT ANG)	Type 2 Diabetes		18372903	Type 2 Diabetes	NONE	T/C	C	0.808
RS4607103	Artery	ARIC	EA	C	0.778737	0.00558	0.01985	1846	0.7531	MAX NEAR WALL WIDTH(RT INT CAROTID)	Type 2 Diabetes		18372903	Type 2 Diabetes	NONE	T/C	C	0.808
RS4607103	Artery	ARIC	EA	C	0.786377	-0.00096	0.00353	4694	0.7531	AVG FAR WALL WIDTH(QC SCAN 0 1)	Type 2 Diabetes		18372903	Type 2 Diabetes	NATURAL LOG	T/C	C	0.808
RS4607103	Artery	ARIC	EA	C	0.78669	-0.00104	0.00385	3436	0.7531	MAX FAR WALL WIDTH(RT POPLITEAL)	Type 2 Diabetes		18372903	Type 2 Diabetes	NATURAL LOG	T/C	C	0.808
RS4607103	Artery	ARIC	EA	C	0.792898	-0.00047	0.00179	8570	0.7531	AVG ARTERY DIAMETER(LT C OM CAR: PST ANG	Type 2 Diabetes		18372903	Type 2 Diabetes	NATURAL LOG	T/C	C	0.808
RS4607103	Artery	ARIC	EA	C	0.808706	-0.00097	0.00401	3835	0.7531	AVG ARTERY DIAMETER(RT POPLITEAL)	Type 2 Diabetes		18372903	Type 2 Diabetes	NATURAL LOG	T/C	C	0.808
RS4607103	Artery	ARIC	EA	C	0.819383	0.00055	0.0024	6682	0.7531	MAX FAR WALL WIDTH(LT C OM CAR: PST ANG)	Type 2 Diabetes		18372903	Type 2 Diabetes	NATURAL LOG	T/C	C	0.808
RS4607103	Artery	ARIC	EA	C	0.824832	-0.00352	0.0159	8570	0.7531	AVG ARTERY DIAMETER(LT C OM CAR: PST ANG	Type 2 Diabetes		18372903	Type 2 Diabetes	NONE	T/C	C	0.808
RS4607103	Artery	ARIC	EA	C	0.826062	0.00554	0.02523	8391	0.7531	AVG ARTERY DIAMETER(RT BIF)	Type 2 Diabetes		18372903	Type 2 Diabetes	NONE	T/C	C	0.808
RS4607103	Artery	ARIC	EA	C	0.826809	0.00077	0.00351	6198	0.7531	AVG FAR WALL WIDTH(LT COM CAR: ANT ANG)	Type 2 Diabetes		18372903	Type 2 Diabetes	NONE	T/C	C	0.808
RS4607103	Artery	ARIC	EA	C	0.8297	0.00121	0.00565	4182	0.7531	MAX NEAR WALL WIDTH(RT COM CAR: ANT ANG)	Type 2 Diabetes		18372903	Type 2 Diabetes	NONE	T/C	C	0.808
RS4607103	Artery	ARIC	EA	C	0.834185	0.001	0.00477	6682	0.7531	MAX FAR WALL WIDTH(LT C OM CAR: PST ANG)	Type 2 Diabetes		18372903	Type 2 Diabetes	NONE	T/C	C	0.808
RS4607103	Artery	ARIC	EA	C	0.83458	0.00037	0.00179	8582	0.7531	AVG ARTERY DIAMETER(RT COM CAR: OPT ANG)	Type 2 Diabetes		18372903	Type 2 Diabetes	NATURAL LOG	T/C	C	0.808
RS4607103	Artery	ARIC	EA	C	0.861892	-0.00214	0.01232	3931	0.7531	MAX FAR WALL WIDTH(LT INT CAROTID)	Type 2 Diabetes		18372903	Type 2 Diabetes	NONE	T/C	C	0.808
RS4607103	Artery	ARIC	EA	C	0.869219	-0.00308	0.01866	215	0.7531	AVG FAR WALL WIDTH(QC SCAN 02)	Type 2 Diabetes		18372903	Type 2 Diabetes	NATURAL LOG	T/C	C	0.808
RS4607103	Artery	ARIC	EA	C	0.872014	0.00032	0.00201	6198	0.7531	AVG FAR WALL WIDTH(LT COM CAR: ANT ANG)	Type 2 Diabetes		18372903	Type 2 Diabetes	NATURAL LOG	T/C	C	0.808
RS4607103	Artery	ARIC	EA	C	0.874831	-0.00219	0.01388	295	0.7531	AVG ARTERY DIAMETER(QC SCAN 02)	Type 2 Diabetes		18372903	Type 2 Diabetes	NATURAL LOG	T/C	C	0.808
RS4607103	Artery	ARIC	EA	C	0.876447	0.00029	0.00189	7334	0.7531	AVG FAR WALL WIDTH(LT COM CAR: OPT ANG)	Type 2 Diabetes		18372903	Type 2 Diabetes	NATURAL LOG	T/C	C	0.808
RS4607103	Artery	ARIC	EA	C	0.882234	0.00045	0.00305	4182	0.7531	MAX NEAR WALL WIDTH(RT COM CAR: ANT ANG)	Type 2 Diabetes		18372903	Type 2 Diabetes	NATURAL LOG	T/C	C	0.808
RS4607103	Artery	ARIC	EA	C	0.886328	0.00039	0.00276	4461	0.7531	AVG NEAR WALL WIDTH(LT COM CAR: ANT ANG)	Type 2 Diabetes		18372903	Type 2 Diabetes	NATURAL LOG	T/C	C	0.808
RS4607103	Artery	ARIC	EA	C	0.887176	-0.00576	0.04062	7059	0.7531	PLAQUE/SHADOWING IN ANY SITE	Type 2 Diabetes		18372903	Type 2 Diabetes	NONE	T/C	C	0.808
RS4607103	Artery	ARIC	EA	C	0.892058	-0.00059	0.00435	4694	0.7531	MAX FAR WALL WIDTH(QC SCAN 0 1)	Type 2 Diabetes		18372903	Type 2 Diabetes	NATURAL LOG	T/C	C	0.808
RS4607103	Artery	ARIC	EA	C	0.892485	-0.00132	0.00976	4694	0.7531	MAX FAR WALL WIDTH(QC SCAN 0 1)	Type 2 Diabetes		18372903	Type 2 Diabetes	NONE	T/C	C	0.808
RS4607103	Artery	ARIC	EA	C	0.90011	0.00071	0.00567	3436	0.7531	AVG FAR WALL WIDTH(RT POPLITEAL)	Type 2 Diabetes		18372903	Type 2 Diabetes	NONE	T/C	C	0.808
RS4607103	Artery	ARIC	EA	C	0.901429	0.00153	0.01237	4074	0.7531	MAX NEAR WALL WIDTH(RT BIF)	Type 2 Diabetes		18372903	Type 2 Diabetes	NONE	T/C	C	0.808
RS4607103	Artery	ARIC	EA	C	0.908137	-0.01529	0.13242	295	0.7531	AVG ARTERY DIAMETER(QC SCAN 02)	Type 2 Diabetes		18372903	Type 2 Diabetes	NONE	T/C	C	0.808
RS4607103	Artery	ARIC	EA	C	0.932123	0.00027	0.00319	3436	0.7531	AVG FAR WALL WIDTH(RT POPLITEAL)	Type 2 Diabetes		18372903	Type 2 Diabetes	NATURAL LOG	T/C	C	0.808
RS4607103	Artery	ARIC	EA	C	0.935323	-0.00043	0.0053	4074	0.7531	MAX NEAR WALL WIDTH(RT BIF)	Type 2 Diabetes		18372903	Type 2 Diabetes	NATURAL LOG	T/C	C	0.808
RS4607103	Artery	ARIC	EA	C	0.937343	0.00795	0.10112	9006	0.7531	SHADOWING IN EITHER INTERNAL CAROTID	Type 2 Diabetes		18372903	Type 2 Diabetes	NONE	T/C	C	0.808
RS4607103	Artery	ARIC	EA	C	0.948605	-0.00034	0.00528	2777	0.7531	MIN LUMEN DIAMETER(LT BIF)	Type 2 Diabetes		18372903	Type 2 Diabetes	NATURAL LOG	T/C	C	0.808
RS4607103	Artery	ARIC	EA	C	0.950851	-0.00142	0.02302	3319	0.7531	MIN LUMEN DIAMETER(RT COM CAR: ANT ANG)	Type 2 Diabetes		18372903	Type 2 Diabetes	NONE	T/C	C	0.808
RS4607103	Artery	ARIC	EA	C	0.955513	-0.00051	0.00915	4074	0.7531	AVG NEAR WALL WIDTH(RT BIF)	Type 2 Diabetes		18372903	Type 2 Diabetes	NONE	T/C	C	0.808
RS4607103	Artery	ARIC	EA	C	0.959645	-0.00012	0.0024	5293	0.7531	MIN LUMEN DIAMETER(RT COM CAR: OPT ANG)	Type 2 Diabetes		18372903	Type 2 Diabetes	NATURAL LOG	T/C	C	0.808
RS4607103	Artery	ARIC	EA	C	0.962569	-0.002	0.04252	2777	0.7531	MIN LUMEN DIAMETER(LT BIF)	Type 2 Diabetes		18372903	Type 2 Diabetes	NONE	T/C	C	0.808
RS4607103	Artery	ARIC	EA	C	0.964442	-0.00022	0.00484	5537	0.7531	MAX FAR WALL WIDTH(LT BIF)	Type 2 Diabetes		18372903	Type 2 Diabetes	NATURAL LOG	T/C	C	0.808
RS4607103	Artery	ARIC	EA	C	0.971101	6e-05	0.00175	8638	0.7531	AVG ARTERY DIAMETER(LT COM CAR: ANT ANG)	Type 2 Diabetes		18372903	Type 2 Diabetes	NATURAL LOG	T/C	C	0.808
RS4607103	Artery	ARIC	EA	C	0.971781	-0.00016	0.00444	4074	0.7531	AVG NEAR WALL WIDTH(RT BIF)	Type 2 Diabetes		18372903	Type 2 Diabetes	NATURAL LOG	T/C	C	0.808
RS4607103	Artery	ARIC	EA	C	0.973103	0.0004	0.01193	5537	0.7531	MAX FAR WALL WIDTH(LT BIF)	Type 2 Diabetes		18372903	Type 2 Diabetes	NONE	T/C	C	0.808
RS4607103	Artery	ARIC	EA	C	0.973689	-0.00018	0.0054	3931	0.7531	MAX FAR WALL WIDTH(LT INT CAROTID)	Type 2 Diabetes		18372903	Type 2 Diabetes	NATURAL LOG	T/C	C	0.808
RS4607103	Artery	ARIC	EA	C	0.980428	-8e-05	0.00307	3319	0.7531	MIN LUMEN DIAMETER(RT COM CAR: ANT ANG)	Type 2 Diabetes		18372903	Type 2 Diabetes	NATURAL LOG	T/C	C	0.808
RS4607103	Artery	ARIC	EA	C	0.981584	0.00041	0.01785	5293	0.7531	MIN LUMEN DIAMETER(RT COM CAR: OPT ANG)	Type 2 Diabetes		18372903	Type 2 Diabetes	NONE	T/C	C	0.808
RS4607103	Artery	ARIC	EA	C	0.983565	0.00084	0.04077	7059	0.7531	PLAQUE IN ANY SITE	Type 2 Diabetes		18372903	Type 2 Diabetes	NONE	T/C	C	0.808
RS4607103	Artery	ARIC	EA	C	0.990379	2e-05	0.00176	8740	0.7531	AVG ARTERY DIAMETER(LT COM CAR: OPT ANG)	Type 2 Diabetes		18372903	Type 2 Diabetes	NATURAL LOG	T/C	C	0.808
RS4607103	Artery	ARIC	EA	C	0.997035	-6e-05	0.01553	8638	0.7531	AVG ARTERY DIAMETER(LT COM CAR: ANT ANG)	Type 2 Diabetes		18372903	Type 2 Diabetes	NONE	T/C	C	0.808
RS4607103	Artery	ARIC	EA	C	0.998097	4e-05	0.01569	8740	0.7531	AVG ARTERY DIAMETER(LT COM CAR: OPT ANG)	Type 2 Diabetes		18372903	Type 2 Diabetes	NONE	T/C	C	0.808
RS4607103	EverSmoked	WHI	EA	C	0.00137916	-0.0889739	0.0278132	13214	0.735621	Smoked at least 100 cigarettes ever	Type 2 Diabetes		18372903	Type 2 Diabetes	NONE	T/C	C	0.808
RS4607103	EverSmoked	CHS	EA	C	0.00411222	-0.13516	0.0471	4477	0.7275	EVER SMOKED	Type 2 Diabetes		18372903	Type 2 Diabetes	NONE	T/C	C	0.808
RS4607103	EverSmoked	ARIC	EA	C	0.471079	-0.02475	0.03435	9338	0.7531	EVER SMOKED CIGARETTES	Type 2 Diabetes		18372903	Type 2 Diabetes	NONE	T/C	C	0.808
RS4775041	HDL	ARIC	EA	C	3.27e-10	0.05868	0.00933	9280	0.2872	RE-CALIBRATED HDL(2) CHOL. IN MG/DL	Triglycerides	Serum metabolites, HDL cholesterol	18193043, 19043545	Triglycerides	NATURAL LOG	C/G	G	0.729
RS4775041	HDL	ARIC	EA	C	1.91e-08	0.77525	0.13782	9280	0.2872	RE-CALIBRATED HDL(2) CHOL. IN MG/DL	Triglycerides	Serum metabolites, HDL cholesterol	18193043, 19043545	Triglycerides	NONE	C/G	G	0.729
RS4775041	HDL	ARIC	EA	C	2.6e-07	0.02616	0.00507	9281	0.2872	RE-CALIBRATED HDL CHOL. IN MG/DL	Triglycerides	Serum metabolites, HDL cholesterol	18193043, 19043545	Triglycerides	NATURAL LOG	C/G	G	0.729
RS4775041	HDL	ARIC	EA	C	9.63e-07	1.32208	0.26968	9281	0.2872	RE-CALIBRATED HDL CHOL. IN MG/DL	Triglycerides	Serum metabolites, HDL cholesterol	18193043, 19043545	Triglycerides	NONE	C/G	G	0.729
RS4775041	HDL	CHS	EA	C	8.39e-06	0.02905	0.00651	4462	0.2875	HDL (MG/DL)	Triglycerides	Serum metabolites, HDL cholesterol	18193043, 19043545	Triglycerides	NATURAL LOG	C/G	G	0.729
RS4775041	HDL	CHS	EA	C	2.98e-05	1.53732	0.36785	4462	0.2875	HDL (MG/DL)	Triglycerides	Serum metabolites, HDL cholesterol	18193043, 19043545	Triglycerides	NONE	C/G	G	0.729
RS4775041	HDL	ARIC	EA	C	0.00199857	0.54127	0.17509	9280	0.2872	RE-CALIBRATED HDL(3) CHOL. IN MG/DL	Triglycerides	Serum metabolites, HDL cholesterol	18193043, 19043545	Triglycerides	NONE	C/G	G	0.729
RS4775041	HDL	ARIC	EA	C	0.00677171	0.01383	0.00511	9280	0.2872	RE-CALIBRATED HDL(3) CHOL. IN MG/DL	Triglycerides	Serum metabolites, HDL cholesterol	18193043, 19043545	Triglycerides	NATURAL LOG	C/G	G	0.729
RS4775041	HDL	ARIC	EA	C	0.219378	0.04691	0.0382	9295	0.2872	HIGH BLOOD CHOL EVER DIAGNOSED?	Triglycerides	Serum metabolites, HDL cholesterol	18193043, 19043545	Triglycerides	NONE	C/G	G	0.729
RS4775041	HDL	WHI	EA	C	0.2409	0.0261683	0.0222989	891	0.285073	Core High-Density Lipoprotein-2 (Mg/dl)	Triglycerides	Serum metabolites, HDL cholesterol	18193043, 19043545	Triglycerides	NATURAL LOG	C/G	G	0.729
RS4775041	HDL	WHI	EA	C	0.324977	0.450407	0.457346	891	0.285073	Core High-Density Lipoprotein-2 (Mg/dl)	Triglycerides	Serum metabolites, HDL cholesterol	18193043, 19043545	Triglycerides	NONE	C/G	G	0.729
RS4775041	HDL	WHI	EA	C	0.748042	0.00429438	0.0133649	920	0.28587	Core HDL Cholesterol (Mg/dl)	Triglycerides	Serum metabolites, HDL cholesterol	18193043, 19043545	Triglycerides	NATURAL LOG	C/G	G	0.729
RS4775041	HDL	WHI	EA	C	0.778019	0.232618	0.824932	920	0.28587	Core HDL Cholesterol (Mg/dl)	Triglycerides	Serum metabolites, HDL cholesterol	18193043, 19043545	Triglycerides	NONE	C/G	G	0.729
RS4775041	HDL	WHI	EA	C	0.83631	-0.0940477	0.455048	891	0.285073	Core High-Density Lipoprotein-3 (Mg/dl)	Triglycerides	Serum metabolites, HDL cholesterol	18193043, 19043545	Triglycerides	NONE	C/G	G	0.729
RS4775041	HDL	WHI	EA	C	0.867572	-0.0018462	0.011069	891	0.285073	Core High-Density Lipoprotein-3 (Mg/dl)	Triglycerides	Serum metabolites, HDL cholesterol	18193043, 19043545	Triglycerides	NATURAL LOG	C/G	G	0.729
RS562338	Dieting	CHS	AA	T	0.00481802	-0.34237	0.12145	817	0.4126	ARE YOU FOLLOWING A SPECIAL DIET	LDL Cholesterol	Total cholesterol, Type 2 Diabetes	18193043	LDL Cholesterol	NONE	G/A	A	0.758
RS562338	Dieting	ARIC	AA	T	0.00506804	-0.18673	0.06662	3149	0.599	CURRENTLY OF DIET,Y OR N	LDL Cholesterol	Total cholesterol, Type 2 Diabetes	18193043	LDL Cholesterol	NONE	G/A	A	0.758
RS562338	Dieting	WHI	AA	T	0.0731059	-0.0863288	0.04817	4090	0.585452	Low-fat or low cholesterol diet	LDL Cholesterol	Total cholesterol, Type 2 Diabetes	18193043	LDL Cholesterol	NONE	G/A	A	0.758
RS562338	Dieting	WHI	AA	T	0.325367	-0.0971547	0.0987858	3961	0.587604	Other than listed special diet	LDL Cholesterol	Total cholesterol, Type 2 Diabetes	18193043	LDL Cholesterol	NONE	G/A	A	0.758
RS562338	Dieting	WHI	AA	T	0.451806	-0.0536492	0.0713034	4129	0.584645	Low calorie diet	LDL Cholesterol	Total cholesterol, Type 2 Diabetes	18193043	LDL Cholesterol	NONE	G/A	A	0.758
RS562338	Dieting	WHI	AA	T	0.48342	-0.0440762	0.062893	4056	0.583703	High-fiber diet	LDL Cholesterol	Total cholesterol, Type 2 Diabetes	18193043	LDL Cholesterol	NONE	G/A	A	0.758
RS562338	Dieting	WHI	AA	T	0.76415	0.0280861	0.0936093	4052	0.584896	Lactose-free (no milk/dairy foods) diet	LDL Cholesterol	Total cholesterol, Type 2 Diabetes	18193043	LDL Cholesterol	NONE	G/A	A	0.758
RS562338	Dieting	WHI	AA	T	0.911364	-0.0119305	0.107175	4049	0.585206	Diabetic or ADA diet	LDL Cholesterol	Total cholesterol, Type 2 Diabetes	18193043	LDL Cholesterol	NONE	G/A	A	0.758
RS562338	Dieting	WHI	AA	T	0.946694	-0.00326208	0.0487909	4101	0.584492	Low salt (low sodium) diet	LDL Cholesterol	Total cholesterol, Type 2 Diabetes	18193043	LDL Cholesterol	NONE	G/A	A	0.758
RS562338	LDL	ARIC	EA	T	2.15e-17	-0.04739	0.00557	9169	0.1807	RE-CALIBRATED LDL CHOL. IN MG/DL	LDL Cholesterol	Total cholesterol, Type 2 Diabetes	18193043	LDL Cholesterol	NATURAL LOG	A/G	G	0.775
RS562338	LDL	ARIC	EA	T	7.36e-17	-6.09346	0.72913	9169	0.1807	RE-CALIBRATED LDL CHOL. IN MG/DL	LDL Cholesterol	Total cholesterol, Type 2 Diabetes	18193043	LDL Cholesterol	NONE	A/G	G	0.775
RS562338	LDL	CHS	EA	T	3.78e-08	-5.27131	0.95657	4406	0.2002	CALCULATED LDL	LDL Cholesterol	Total cholesterol, Type 2 Diabetes	18193043	LDL Cholesterol	NONE	A/G	G	0.775
RS562338	LDL	CHS	EA	T	8.22e-08	-0.04137	0.0077	4406	0.2002	CALCULATED LDL	LDL Cholesterol	Total cholesterol, Type 2 Diabetes	18193043	LDL Cholesterol	NATURAL LOG	A/G	G	0.775
RS562338	LDL	EAGLE	EA	T	0.192964	-0.07006	0.05378	1046	0.194	Serum LDL cholesterol: SI	LDL Cholesterol	Total cholesterol, Type 2 Diabetes	18193043	LDL Cholesterol	NONE	A/G	G	0.775
RS562338	LDL	EAGLE	EA	T	0.193183	-2.70771	2.07956	1046	0.194	Serum LDL cholesterol (mg/dL)	LDL Cholesterol	Total cholesterol, Type 2 Diabetes	18193043	LDL Cholesterol	NONE	A/G	G	0.775
RS562338	LDL	EAGLE	EA	T	0.243097	-0.01477	0.01264	1046	0.194	Serum LDL cholesterol: SI	LDL Cholesterol	Total cholesterol, Type 2 Diabetes	18193043	LDL Cholesterol	LN1	A/G	G	0.775
RS562338	LDL	EAGLE	EA	T	0.255713	-0.01931	0.01698	1046	0.194	Serum LDL cholesterol (mg/dL)	LDL Cholesterol	Total cholesterol, Type 2 Diabetes	18193043	LDL Cholesterol	LN1	A/G	G	0.775
RS562338	LDL	WHI	EA	T	0.440777	-1.56198	2.02532	902	0.200665	Core LDL Cholesterol (Mg/dl)	LDL Cholesterol	Total cholesterol, Type 2 Diabetes	18193043	LDL Cholesterol	NONE	A/G	G	0.775
RS562338	LDL	WHI	EA	T	0.647737	-0.00718958	0.01573	902	0.200665	Core LDL Cholesterol (Mg/dl)	LDL Cholesterol	Total cholesterol, Type 2 Diabetes	18193043	LDL Cholesterol	NATURAL LOG	A/G	G	0.775
RS599839	Dieting	WHI	EA	A	0.0058718	0.082537	0.0299606	13068	0.775941	Low-fat or low cholesterol diet	Coronary Artery Disease	LDL cholesterol, Total cholesterol	18262040, 18193043, 18179892, 17634449, 18193044	Coronary Artery Disease	NONE	G/A	A	0.675
RS599839	Dieting	ARIC	EA	A	0.00947698	0.12213	0.04708	9328	0.77	CURRENTLY OF DIET,Y OR N	Coronary Artery Disease	LDL cholesterol, Total cholesterol	18262040, 18193043, 18179892, 17634449, 18193044	Coronary Artery Disease	NONE	G/A	A	0.675
RS599839	Dieting	CHS	EA	A	0.576516	-0.03237	0.05797	4464	0.7813	ARE YOU FOLLOWING A SPECIAL DIET	Coronary Artery Disease	LDL cholesterol, Total cholesterol	18262040, 18193043, 18179892, 17634449, 18193044	Coronary Artery Disease	NONE	G/A	A	0.675
RS599839	Dieting	WHI	EA	A	0.580687	0.0395962	0.0716828	12951	0.775693	Lactose-free (no milk/dairy foods) diet	Coronary Artery Disease	LDL cholesterol, Total cholesterol	18262040, 18193043, 18179892, 17634449, 18193044	Coronary Artery Disease	NONE	G/A	A	0.675
RS599839	Dieting	WHI	EA	A	0.642167	0.0213391	0.0459229	13047	0.775696	Low calorie diet	Coronary Artery Disease	LDL cholesterol, Total cholesterol	18262040, 18193043, 18179892, 17634449, 18193044	Coronary Artery Disease	NONE	G/A	A	0.675
RS599839	Dieting	WHI	EA	A	0.65481	0.0160779	0.0359611	12992	0.775631	High-fiber diet	Coronary Artery Disease	LDL cholesterol, Total cholesterol	18262040, 18193043, 18179892, 17634449, 18193044	Coronary Artery Disease	NONE	G/A	A	0.675
RS599839	Dieting	WHI	EA	A	0.825897	-0.0175511	0.0797899	12944	0.776035	Diabetic or ADA diet	Coronary Artery Disease	LDL cholesterol, Total cholesterol	18262040, 18193043, 18179892, 17634449, 18193044	Coronary Artery Disease	NONE	G/A	A	0.675
RS599839	Dieting	WHI	EA	A	0.83595	0.0117377	0.0566828	12790	0.775098	Other than listed special diet	Coronary Artery Disease	LDL cholesterol, Total cholesterol	18262040, 18193043, 18179892, 17634449, 18193044	Coronary Artery Disease	NONE	G/A	A	0.675
RS599839	Dieting	WHI	EA	A	0.8676	0.00563794	0.0338193	13010	0.775711	Low salt (low sodium) diet	Coronary Artery Disease	LDL cholesterol, Total cholesterol	18262040, 18193043, 18179892, 17634449, 18193044	Coronary Artery Disease	NONE	G/A	A	0.675
RS599839	HDL	WHI	AA	A	0.00122606	-0.0369507	0.0113967	982	0.3111	Core HDL Cholesterol (Mg/dl)	Coronary Artery Disease	LDL cholesterol, Total cholesterol	18262040, 18193043, 18179892, 17634449, 18193044	Coronary Artery Disease	NATURAL LOG	A/G	G	0.867
RS599839	HDL	WHI	AA	A	0.0015061	-2.20262	0.692105	982	0.3111	Core HDL Cholesterol (Mg/dl)	Coronary Artery Disease	LDL cholesterol, Total cholesterol	18262040, 18193043, 18179892, 17634449, 18193044	Coronary Artery Disease	NONE	A/G	G	0.867
RS599839	HDL	ARIC	AA	A	0.00206243	-0.02806	0.0091	3023	0.2618	RE-CALIBRATED HDL(3) CHOL. IN MG/DL	Coronary Artery Disease	LDL cholesterol, Total cholesterol	18262040, 18193043, 18179892, 17634449, 18193044	Coronary Artery Disease	NATURAL LOG	A/G	G	0.867
RS599839	HDL	WHI	AA	A	0.0024289	-0.0571094	0.0187858	974	0.311602	Core High-Density Lipoprotein-2 (Mg/dl)	Coronary Artery Disease	LDL cholesterol, Total cholesterol	18262040, 18193043, 18179892, 17634449, 18193044	Coronary Artery Disease	NATURAL LOG	A/G	G	0.867
RS599839	HDL	WHI	AA	A	0.00255445	-0.0288605	0.0095417	974	0.311602	Core High-Density Lipoprotein-3 (Mg/dl)	Coronary Artery Disease	LDL cholesterol, Total cholesterol	18262040, 18193043, 18179892, 17634449, 18193044	Coronary Artery Disease	NATURAL LOG	A/G	G	0.867
RS599839	HDL	WHI	AA	A	0.0026984	-1.19939	0.398748	974	0.311602	Core High-Density Lipoprotein-3 (Mg/dl)	Coronary Artery Disease	LDL cholesterol, Total cholesterol	18262040, 18193043, 18179892, 17634449, 18193044	Coronary Artery Disease	NONE	A/G	G	0.867
RS599839	HDL	WHI	AA	A	0.00293765	-1.08547	0.36404	974	0.311602	Core High-Density Lipoprotein-2 (Mg/dl)	Coronary Artery Disease	LDL cholesterol, Total cholesterol	18262040, 18193043, 18179892, 17634449, 18193044	Coronary Artery Disease	NONE	A/G	G	0.867
RS599839	HDL	ARIC	AA	A	0.00306528	-1.00432	0.3389	3023	0.2618	RE-CALIBRATED HDL(3) CHOL. IN MG/DL	Coronary Artery Disease	LDL cholesterol, Total cholesterol	18262040, 18193043, 18179892, 17634449, 18193044	Coronary Artery Disease	NONE	A/G	G	0.867
RS599839	HDL	ARIC	AA	A	0.00460348	-0.02478	0.00874	3024	0.2618	RE-CALIBRATED HDL CHOL. IN MG/DL	Coronary Artery Disease	LDL cholesterol, Total cholesterol	18262040, 18193043, 18179892, 17634449, 18193044	Coronary Artery Disease	NATURAL LOG	A/G	G	0.867
RS599839	HDL	ARIC	AA	A	0.023468	-1.15655	0.5102	3024	0.2618	RE-CALIBRATED HDL CHOL. IN MG/DL	Coronary Artery Disease	LDL cholesterol, Total cholesterol	18262040, 18193043, 18179892, 17634449, 18193044	Coronary Artery Disease	NONE	A/G	G	0.867
RS599839	HDL	ARIC	AA	A	0.357631	-0.01446	0.01571	3023	0.2618	RE-CALIBRATED HDL(2) CHOL. IN MG/DL	Coronary Artery Disease	LDL cholesterol, Total cholesterol	18262040, 18193043, 18179892, 17634449, 18193044	Coronary Artery Disease	NATURAL LOG	A/G	G	0.867
RS599839	HDL	ARIC	AA	A	0.506586	0.05362	0.08073	3175	0.2618	HIGH BLOOD CHOL EVER DIAGNOSED?	Coronary Artery Disease	LDL cholesterol, Total cholesterol	18262040, 18193043, 18179892, 17634449, 18193044	Coronary Artery Disease	NONE	A/G	G	0.867
RS599839	HDL	ARIC	AA	A	0.566348	-0.14967	0.26098	3023	0.2618	RE-CALIBRATED HDL(2) CHOL. IN MG/DL	Coronary Artery Disease	LDL cholesterol, Total cholesterol	18262040, 18193043, 18179892, 17634449, 18193044	Coronary Artery Disease	NONE	A/G	G	0.867
RS599839	HDL	CHS	AA	A	0.769113	0.00417	0.0142	791	0.2994	HDL (MG/DL)	Coronary Artery Disease	LDL cholesterol, Total cholesterol	18262040, 18193043, 18179892, 17634449, 18193044	Coronary Artery Disease	NATURAL LOG	A/G	G	0.867
RS599839	HDL	CHS	AA	A	0.823653	0.19126	0.85796	791	0.2994	HDL (MG/DL)	Coronary Artery Disease	LDL cholesterol, Total cholesterol	18262040, 18193043, 18179892, 17634449, 18193044	Coronary Artery Disease	NONE	A/G	G	0.867
RS599839	SerumCholesterol	ARIC	EA	A	5.9e-19	0.02487	0.00279	9323	0.77	TOTAL CHOLESTEROL IN MMOL/L	Coronary Artery Disease	LDL cholesterol, Total cholesterol	18262040, 18193043, 18179892, 17634449, 18193044	Coronary Artery Disease	NATURAL LOG	G/A	A	0.675
RS599839	SerumCholesterol	ARIC	EA	A	5.43e-18	0.15961	0.01843	9323	0.77	TOTAL CHOLESTEROL IN MMOL/L	Coronary Artery Disease	LDL cholesterol, Total cholesterol	18262040, 18193043, 18179892, 17634449, 18193044	Coronary Artery Disease	NONE	G/A	A	0.675
RS599839	SerumCholesterol	WHI	EA	A	8.01e-10	0.269025	0.0437821	12418	0.774722	High cholesterol requiring pills ever	Coronary Artery Disease	LDL cholesterol, Total cholesterol	18262040, 18193043, 18179892, 17634449, 18193044	Coronary Artery Disease	NONE	G/A	A	0.675
RS599839	SerumCholesterol	WHI	EA	A	0.000125509	0.0354334	0.0091998	922	0.770607	Core Total Cholesterol (Mg/dl)	Coronary Artery Disease	LDL cholesterol, Total cholesterol	18262040, 18193043, 18179892, 17634449, 18193044	Coronary Artery Disease	NATURAL LOG	G/A	A	0.675
RS599839	SerumCholesterol	WHI	EA	A	0.000281866	7.71197	2.1155	922	0.770607	Core Total Cholesterol (Mg/dl)	Coronary Artery Disease	LDL cholesterol, Total cholesterol	18262040, 18193043, 18179892, 17634449, 18193044	Coronary Artery Disease	NONE	G/A	A	0.675
RS6511720	Artery	CHS	EA	G	0.0041922	-0.21652	0.07562	4460	0.8795	MAX % STENOSIS	LDL Cholesterol		18193043	LDL Cholesterol	NONE	T/G	G	0.895
RS6511720	Artery	CHS	EA	G	0.00491265	0.20982	0.0746	4460	0.8795	MAX % STENOSIS	LDL Cholesterol		18193043	LDL Cholesterol	NONE	T/G	G	0.895
RS6511720	Artery	ARIC	EA	G	0.00919196	0.1319	0.05064	8269	0.8786	PLAQUE IN ANY SITE	LDL Cholesterol		18193043	LDL Cholesterol	NONE	T/G	G	0.895
RS6511720	Artery	ARIC	EA	G	0.0128603	0.12543	0.05042	8269	0.8786	PLAQUE/SHADOWING IN ANY SITE	LDL Cholesterol		18193043	LDL Cholesterol	NONE	T/G	G	0.895
RS6511720	Artery	ARIC	EA	G	0.0193049	-0.05233	0.02236	5731	0.8786	MIN LUMEN DIAMETER(LT C OM CAR: PST ANG)	LDL Cholesterol		18193043	LDL Cholesterol	NONE	T/G	G	0.895
RS6511720	Artery	ARIC	EA	G	0.0231669	-0.00689	0.00303	5731	0.8786	MIN LUMEN DIAMETER(LT C OM CAR: PST ANG)	LDL Cholesterol		18193043	LDL Cholesterol	NATURAL LOG	T/G	G	0.895
RS6511720	Artery	ARIC	EA	G	0.0294481	0.1338	0.06145	10516	0.8786	PLAQUE IN EITHER INTERNAL CAROTID	LDL Cholesterol		18193043	LDL Cholesterol	NONE	T/G	G	0.895
RS6511720	Artery	ARIC	EA	G	0.0400597	0.0967	0.0471	10666	0.8786	PLAQUE IN EITHER CAROTID BIFURCATION	LDL Cholesterol		18193043	LDL Cholesterol	NONE	T/G	G	0.895
RS6511720	Artery	CHS	EA	G	0.0432993	0.00649	0.00321	4463	0.8795	AVE N&F WALL MAX COM (MM)	LDL Cholesterol		18193043	LDL Cholesterol	NATURAL LOG	T/G	G	0.895
RS6511720	Artery	CHS	EA	G	0.0580531	0.01323	0.00698	4463	0.8795	AVE N&F WALL MAX COM (MM)	LDL Cholesterol		18193043	LDL Cholesterol	NONE	T/G	G	0.895
RS6511720	Artery	ARIC	EA	G	0.0622915	-0.01268	0.0068	3289	0.8786	MIN LUMEN DIAMETER(QC SCAN 0 1)	LDL Cholesterol		18193043	LDL Cholesterol	NATURAL LOG	T/G	G	0.895
RS6511720	Artery	ARIC	EA	G	0.0732148	-0.00399	0.00222	10010	0.8786	AVG ARTERY DIAMETER(LT C OM CAR: PST ANG	LDL Cholesterol		18193043	LDL Cholesterol	NATURAL LOG	T/G	G	0.895
RS6511720	Artery	ARIC	EA	G	0.084558	-0.00718	0.00416	7622	0.8786	AVG ARTERY DIAMETER(QC SCAN 0 1)	LDL Cholesterol		18193043	LDL Cholesterol	NATURAL LOG	T/G	G	0.895
RS6511720	Artery	ARIC	EA	G	0.0880479	-0.03368	0.01974	10010	0.8786	AVG ARTERY DIAMETER(LT C OM CAR: PST ANG	LDL Cholesterol		18193043	LDL Cholesterol	NONE	T/G	G	0.895
RS6511720	Artery	ARIC	EA	G	0.101414	-0.07846	0.04789	3289	0.8786	MIN LUMEN DIAMETER(QC SCAN 0 1)	LDL Cholesterol		18193043	LDL Cholesterol	NONE	T/G	G	0.895
RS6511720	Artery	ARIC	EA	G	0.105614	-0.00549	0.00339	8545	0.8786	AVG ARTERY DIAMETER(RT INT CAROTID)	LDL Cholesterol		18193043	LDL Cholesterol	NATURAL LOG	T/G	G	0.895
RS6511720	Artery	ARIC	EA	G	0.122636	-0.05761	0.03731	7622	0.8786	AVG ARTERY DIAMETER(QC SCAN 0 1)	LDL Cholesterol		18193043	LDL Cholesterol	NONE	T/G	G	0.895
RS6511720	Artery	ARIC	EA	G	0.123168	-0.00532	0.00345	5199	0.8786	AVG NEAR WALL WIDTH(LT COM CAR: ANT ANG)	LDL Cholesterol		18193043	LDL Cholesterol	NATURAL LOG	T/G	G	0.895
RS6511720	Artery	ARIC	EA	G	0.128356	0.00989	0.00651	3399	0.8786	MIN LUMEN DIAMETER(RT BIF)	LDL Cholesterol		18193043	LDL Cholesterol	NATURAL LOG	T/G	G	0.895
RS6511720	Artery	ARIC	EA	G	0.129189	-0.00488	0.00322	6379	0.8786	MAX NEAR WALL WIDTH(LT C OM CAR: PST ANG	LDL Cholesterol		18193043	LDL Cholesterol	NATURAL LOG	T/G	G	0.895
RS6511720	Artery	ARIC	EA	G	0.132228	0.07604	0.0505	3399	0.8786	MIN LUMEN DIAMETER(RT BIF)	LDL Cholesterol		18193043	LDL Cholesterol	NONE	T/G	G	0.895
RS6511720	Artery	ARIC	EA	G	0.13361	-0.04497	0.02998	8545	0.8786	AVG ARTERY DIAMETER(RT INT CAROTID)	LDL Cholesterol		18193043	LDL Cholesterol	NONE	T/G	G	0.895
RS6511720	Artery	ARIC	EA	G	0.137052	-0.00328	0.0022	10204	0.8786	AVG ARTERY DIAMETER(LT COM CAR: OPT ANG)	LDL Cholesterol		18193043	LDL Cholesterol	NATURAL LOG	T/G	G	0.895
RS6511720	Artery	ARIC	EA	G	0.138217	-0.00981	0.00662	2998	0.8786	AVG NEAR WALL WIDTH(RT POPLITEAL)	LDL Cholesterol		18193043	LDL Cholesterol	NONE	T/G	G	0.895
RS6511720	Artery	ARIC	EA	G	0.139272	-0.03649	0.02467	2191	0.8786	MAX NEAR WALL WIDTH(RT INT CAROTID)	LDL Cholesterol		18193043	LDL Cholesterol	NONE	T/G	G	0.895
RS6511720	Artery	ARIC	EA	G	0.150733	-0.02823	0.01965	10204	0.8786	AVG ARTERY DIAMETER(LT COM CAR: OPT ANG)	LDL Cholesterol		18193043	LDL Cholesterol	NONE	T/G	G	0.895
RS6511720	Artery	ARIC	EA	G	0.151515	-0.00593	0.00413	2998	0.8786	AVG NEAR WALL WIDTH(RT POPLITEAL)	LDL Cholesterol		18193043	LDL Cholesterol	NATURAL LOG	T/G	G	0.895
RS6511720	Artery	ARIC	EA	G	0.163499	-0.07336	0.05264	3292	0.8786	MIN LUMEN DIAMETER(LT BIF)	LDL Cholesterol		18193043	LDL Cholesterol	NONE	T/G	G	0.895
RS6511720	Artery	ARIC	EA	G	0.166506	-0.00378	0.00273	6972	0.8786	AVG NEAR WALL WIDTH(RT COM CAR: PST ANG)	LDL Cholesterol		18193043	LDL Cholesterol	NATURAL LOG	T/G	G	0.895
RS6511720	Artery	ARIC	EA	G	0.168212	-0.01862	0.01351	4606	0.8786	AVG NEAR WALL WIDTH(LT BIF)	LDL Cholesterol		18193043	LDL Cholesterol	NONE	T/G	G	0.895
RS6511720	Artery	ARIC	EA	G	0.175293	-0.00828	0.00611	5199	0.8786	AVG NEAR WALL WIDTH(LT COM CAR: ANT ANG)	LDL Cholesterol		18193043	LDL Cholesterol	NONE	T/G	G	0.895
RS6511720	Artery	ARIC	EA	G	0.19413	-0.00816	0.00628	4606	0.8786	AVG NEAR WALL WIDTH(LT BIF)	LDL Cholesterol		18193043	LDL Cholesterol	NATURAL LOG	T/G	G	0.895
RS6511720	Artery	ARIC	EA	G	0.214489	-0.01313	0.01057	2191	0.8786	MAX NEAR WALL WIDTH(RT INT CAROTID)	LDL Cholesterol		18193043	LDL Cholesterol	NATURAL LOG	T/G	G	0.895
RS6511720	Artery	ARIC	EA	G	0.216441	-0.00742	0.006	6379	0.8786	MAX NEAR WALL WIDTH(LT C OM CAR: PST ANG	LDL Cholesterol		18193043	LDL Cholesterol	NONE	T/G	G	0.895
RS6511720	Artery	ARIC	EA	G	0.22218	-0.00688	0.00564	4728	0.8786	AVG NEAR WALL WIDTH(RT BIF)	LDL Cholesterol		18193043	LDL Cholesterol	NATURAL LOG	T/G	G	0.895
RS6511720	Artery	ARIC	EA	G	0.222751	-0.00373	0.00305	6972	0.8786	MAX NEAR WALL WIDTH(RT COM CAR: PST ANG)	LDL Cholesterol		18193043	LDL Cholesterol	NATURAL LOG	T/G	G	0.895
RS6511720	Artery	ARIC	EA	G	0.224546	-0.0239	0.01967	2191	0.8786	AVG NEAR WALL WIDTH(RT INT CAROTID)	LDL Cholesterol		18193043	LDL Cholesterol	NONE	T/G	G	0.895
RS6511720	Artery	ARIC	EA	G	0.233285	-0.00337	0.00283	6379	0.8786	AVG NEAR WALL WIDTH(LT C OM CAR: PST ANG	LDL Cholesterol		18193043	LDL Cholesterol	NATURAL LOG	T/G	G	0.895
RS6511720	Artery	ARIC	EA	G	0.235109	0.00597	0.00503	4435	0.8786	AVG ARTERY DIAMETER(RT POPLITEAL)	LDL Cholesterol		18193043	LDL Cholesterol	NATURAL LOG	T/G	G	0.895
RS6511720	Artery	ARIC	EA	G	0.235687	0.04249	0.03582	4435	0.8786	AVG ARTERY DIAMETER(RT POPLITEAL)	LDL Cholesterol		18193043	LDL Cholesterol	NONE	T/G	G	0.895
RS6511720	Artery	ARIC	EA	G	0.238072	-0.00556	0.00471	6972	0.8786	AVG NEAR WALL WIDTH(RT COM CAR: PST ANG)	LDL Cholesterol		18193043	LDL Cholesterol	NONE	T/G	G	0.895
RS6511720	Artery	ARIC	EA	G	0.23817	-0.00461	0.00391	4857	0.8786	MAX NEAR WALL WIDTH(RT COM CAR: ANT ANG)	LDL Cholesterol		18193043	LDL Cholesterol	NATURAL LOG	T/G	G	0.895
RS6511720	Artery	ARIC	EA	G	0.242574	-0.0086	0.00735	4857	0.8786	MAX NEAR WALL WIDTH(RT COM CAR: ANT ANG)	LDL Cholesterol		18193043	LDL Cholesterol	NONE	T/G	G	0.895
RS6511720	Artery	ARIC	EA	G	0.247019	-0.02107	0.0182	4606	0.8786	MAX NEAR WALL WIDTH(LT BIF)	LDL Cholesterol		18193043	LDL Cholesterol	NONE	T/G	G	0.895
RS6511720	Artery	ARIC	EA	G	0.248115	-0.0034	0.00294	9795	0.8786	AVG ARTERY DIAMETER(RT BIF)	LDL Cholesterol		18193043	LDL Cholesterol	NATURAL LOG	T/G	G	0.895
RS6511720	Artery	ARIC	EA	G	0.253576	0.09625	0.0843	10667	0.8786	PLAQUE IN EITHER COMMON CAROTID	LDL Cholesterol		18193043	LDL Cholesterol	NONE	T/G	G	0.895
RS6511720	Artery	ARIC	EA	G	0.258098	-0.00541	0.00479	2998	0.8786	MAX NEAR WALL WIDTH(RT POPLITEAL)	LDL Cholesterol		18193043	LDL Cholesterol	NATURAL LOG	T/G	G	0.895
RS6511720	Artery	ARIC	EA	G	0.26911	-0.00903	0.00817	2998	0.8786	MAX NEAR WALL WIDTH(RT POPLITEAL)	LDL Cholesterol		18193043	LDL Cholesterol	NONE	T/G	G	0.895
RS6511720	Artery	ARIC	EA	G	0.271444	-0.00262	0.00238	8538	0.8786	AVG FAR WALL WIDTH(LT COM CAR: OPT ANG)	LDL Cholesterol		18193043	LDL Cholesterol	NATURAL LOG	T/G	G	0.895
RS6511720	Artery	ARIC	EA	G	0.278711	-0.03373	0.03114	9795	0.8786	AVG ARTERY DIAMETER(RT BIF)	LDL Cholesterol		18193043	LDL Cholesterol	NONE	T/G	G	0.895
RS6511720	Artery	ARIC	EA	G	0.287244	-0.0099	0.0093	2191	0.8786	AVG NEAR WALL WIDTH(RT INT CAROTID)	LDL Cholesterol		18193043	LDL Cholesterol	NATURAL LOG	T/G	G	0.895
RS6511720	Artery	ARIC	EA	G	0.287919	-0.00345	0.00325	9569	0.8786	AVG ARTERY DIAMETER(LT BIF)	LDL Cholesterol		18193043	LDL Cholesterol	NATURAL LOG	T/G	G	0.895
RS6511720	Artery	ARIC	EA	G	0.290076	0.06354	0.05993	242	0.8786	MAX FAR WALL WIDTH(QC SCAN 02)	LDL Cholesterol		18193043	LDL Cholesterol	NONE	T/G	G	0.895
RS6511720	Artery	ARIC	EA	G	0.294423	-0.01227	0.0117	4728	0.8786	AVG NEAR WALL WIDTH(RT BIF)	LDL Cholesterol		18193043	LDL Cholesterol	NONE	T/G	G	0.895
RS6511720	Artery	ARIC	EA	G	0.29942	-0.00435	0.00419	8538	0.8786	AVG FAR WALL WIDTH(LT COM CAR: OPT ANG)	LDL Cholesterol		18193043	LDL Cholesterol	NONE	T/G	G	0.895
RS6511720	Artery	ARIC	EA	G	0.305697	-0.00497	0.00485	6379	0.8786	AVG NEAR WALL WIDTH(LT C OM CAR: PST ANG	LDL Cholesterol		18193043	LDL Cholesterol	NONE	T/G	G	0.895
RS6511720	Artery	ARIC	EA	G	0.30967	-0.03203	0.03141	132	0.8786	MIN LUMEN DIAMETER(QC SCAN 02)	LDL Cholesterol		18193043	LDL Cholesterol	NATURAL LOG	T/G	G	0.895
RS6511720	Artery	ARIC	EA	G	0.309772	-0.00579	0.0057	6972	0.8786	MAX NEAR WALL WIDTH(RT COM CAR: PST ANG)	LDL Cholesterol		18193043	LDL Cholesterol	NONE	T/G	G	0.895
RS6511720	Artery	ARIC	EA	G	0.317289	-0.03477	0.03477	9569	0.8786	AVG ARTERY DIAMETER(LT BIF)	LDL Cholesterol		18193043	LDL Cholesterol	NONE	T/G	G	0.895
RS6511720	Artery	ARIC	EA	G	0.319723	0.00555	0.00557	6768	0.8786	MAX FAR WALL WIDTH(RT COM CAR: ANT ANG)	LDL Cholesterol		18193043	LDL Cholesterol	NONE	T/G	G	0.895
RS6511720	Artery	ARIC	EA	G	0.325048	0.0042	0.00426	2797	0.8786	AVG NEAR WALL WIDTH(LT POPLITEAL)	LDL Cholesterol		18193043	LDL Cholesterol	NATURAL LOG	T/G	G	0.895
RS6511720	Artery	ARIC	EA	G	0.325062	0.00682	0.00693	2797	0.8786	AVG NEAR WALL WIDTH(LT POPLITEAL)	LDL Cholesterol		18193043	LDL Cholesterol	NONE	T/G	G	0.895
RS6511720	Artery	ARIC	EA	G	0.325449	-0.00644	0.00655	3292	0.8786	MIN LUMEN DIAMETER(LT BIF)	LDL Cholesterol		18193043	LDL Cholesterol	NATURAL LOG	T/G	G	0.895
RS6511720	Artery	ARIC	EA	G	0.325914	-0.00372	0.00378	5501	0.8786	DERIVED AVG FAR WALL THICKNESS, LT BIF	LDL Cholesterol		18193043	LDL Cholesterol	NATURAL LOG	T/G	G	0.895
RS6511720	Artery	ARIC	EA	G	0.333274	0.12403	0.12819	10517	0.8786	SHADOWING IN EITHER INTERNAL CAROTID	LDL Cholesterol		18193043	LDL Cholesterol	NONE	T/G	G	0.895
RS6511720	Artery	ARIC	EA	G	0.336971	-0.00719	0.00749	4606	0.8786	MAX NEAR WALL WIDTH(LT BIF)	LDL Cholesterol		18193043	LDL Cholesterol	NATURAL LOG	T/G	G	0.895
RS6511720	Artery	ARIC	EA	G	0.340059	0.00468	0.0049	2797	0.8786	MAX NEAR WALL WIDTH(LT POPLITEAL)	LDL Cholesterol		18193043	LDL Cholesterol	NATURAL LOG	T/G	G	0.895
RS6511720	Artery	ARIC	EA	G	0.344631	0.02515	0.02656	242	0.8786	MAX FAR WALL WIDTH(QC SCAN 02)	LDL Cholesterol		18193043	LDL Cholesterol	NATURAL LOG	T/G	G	0.895
RS6511720	Artery	ARIC	EA	G	0.345692	-0.21634	0.22859	132	0.8786	MIN LUMEN DIAMETER(QC SCAN 02)	LDL Cholesterol		18193043	LDL Cholesterol	NONE	T/G	G	0.895
RS6511720	Artery	ARIC	EA	G	0.346582	-0.00275	0.00292	6341	0.8786	MIN LUMEN DIAMETER(RT COM CAR: PST ANG)	LDL Cholesterol		18193043	LDL Cholesterol	NATURAL LOG	T/G	G	0.895
RS6511720	Artery	ARIC	EA	G	0.351026	-0.00627	0.00672	4728	0.8786	MAX NEAR WALL WIDTH(RT BIF)	LDL Cholesterol		18193043	LDL Cholesterol	NATURAL LOG	T/G	G	0.895
RS6511720	Artery	ARIC	EA	G	0.352137	0.00277	0.00297	6768	0.8786	MAX FAR WALL WIDTH(RT COM CAR: ANT ANG)	LDL Cholesterol		18193043	LDL Cholesterol	NATURAL LOG	T/G	G	0.895
RS6511720	Artery	ARIC	EA	G	0.353636	0.04003	0.04308	242	0.8786	AVG FAR WALL WIDTH(QC SCAN 02)	LDL Cholesterol		18193043	LDL Cholesterol	NONE	T/G	G	0.895
RS6511720	Artery	ARIC	EA	G	0.364101	-0.01965	0.02165	6341	0.8786	MIN LUMEN DIAMETER(RT COM CAR: PST ANG)	LDL Cholesterol		18193043	LDL Cholesterol	NONE	T/G	G	0.895
RS6511720	Artery	ARIC	EA	G	0.365054	0.00765	0.00844	2797	0.8786	MAX NEAR WALL WIDTH(LT POPLITEAL)	LDL Cholesterol		18193043	LDL Cholesterol	NONE	T/G	G	0.895
RS6511720	Artery	ARIC	EA	G	0.381308	-0.01386	0.01583	4728	0.8786	MAX NEAR WALL WIDTH(RT BIF)	LDL Cholesterol		18193043	LDL Cholesterol	NONE	T/G	G	0.895
RS6511720	Artery	ARIC	EA	G	0.382845	0.01896	0.02169	242	0.8786	AVG FAR WALL WIDTH(QC SCAN 02)	LDL Cholesterol		18193043	LDL Cholesterol	NATURAL LOG	T/G	G	0.895
RS6511720	Artery	ARIC	EA	G	0.38394	-0.0168	0.0193	10080	0.8786	AVG ARTERY DIAMETER(LT COM CAR: ANT ANG)	LDL Cholesterol		18193043	LDL Cholesterol	NONE	T/G	G	0.895
RS6511720	Artery	ARIC	EA	G	0.393229	-0.00185	0.00217	10080	0.8786	AVG ARTERY DIAMETER(LT COM CAR: ANT ANG)	LDL Cholesterol		18193043	LDL Cholesterol	NATURAL LOG	T/G	G	0.895
RS6511720	Artery	ARIC	EA	G	0.408516	-0.00536	0.00649	4857	0.8786	AVG NEAR WALL WIDTH(RT COM CAR: ANT ANG)	LDL Cholesterol		18193043	LDL Cholesterol	NONE	T/G	G	0.895
RS6511720	Artery	ARIC	EA	G	0.413053	-0.003	0.00366	4857	0.8786	AVG NEAR WALL WIDTH(RT COM CAR: ANT ANG)	LDL Cholesterol		18193043	LDL Cholesterol	NATURAL LOG	T/G	G	0.895
RS6511720	Artery	ARIC	EA	G	0.413055	-0.0018	0.0022	10255	0.8786	AVG ARTERY DIAMETER(RT COM CAR: PST ANG)	LDL Cholesterol		18193043	LDL Cholesterol	NATURAL LOG	T/G	G	0.895
RS6511720	Artery	ARIC	EA	G	0.414416	-0.00307	0.00376	5199	0.8786	MAX NEAR WALL WIDTH(LT COM CAR: ANT ANG)	LDL Cholesterol		18193043	LDL Cholesterol	NATURAL LOG	T/G	G	0.895
RS6511720	Artery	ARIC	EA	G	0.439731	-0.00223	0.00289	8538	0.8786	MAX FAR WALL WIDTH(LT COM CAR: OPT ANG)	LDL Cholesterol		18193043	LDL Cholesterol	NATURAL LOG	T/G	G	0.895
RS6511720	Artery	ARIC	EA	G	0.44138	0.00715	0.00929	3991	0.8786	MAX FAR WALL WIDTH(RT POPLITEAL)	LDL Cholesterol		18193043	LDL Cholesterol	NONE	T/G	G	0.895
RS6511720	Artery	ARIC	EA	G	0.447507	-0.0019	0.0025	7207	0.8786	AVG FAR WALL WIDTH(LT COM CAR: ANT ANG)	LDL Cholesterol		18193043	LDL Cholesterol	NATURAL LOG	T/G	G	0.895
RS6511720	Artery	ARIC	EA	G	0.455542	-0.00573	0.00768	5501	0.8786	DERIVED AVG FAR WALL THICKNESS, LT BIF	LDL Cholesterol		18193043	LDL Cholesterol	NONE	T/G	G	0.895
RS6511720	Artery	ARIC	EA	G	0.455738	-0.01229	0.01646	335	0.8786	AVG ARTERY DIAMETER(QC SCAN 02)	LDL Cholesterol		18193043	LDL Cholesterol	NATURAL LOG	T/G	G	0.895
RS6511720	Artery	ARIC	EA	G	0.461348	0.00351	0.00477	3991	0.8786	MAX FAR WALL WIDTH(RT POPLITEAL)	LDL Cholesterol		18193043	LDL Cholesterol	NATURAL LOG	T/G	G	0.895
RS6511720	Artery	ARIC	EA	G	0.463565	-0.00526	0.00718	5199	0.8786	MAX NEAR WALL WIDTH(LT COM CAR: ANT ANG)	LDL Cholesterol		18193043	LDL Cholesterol	NONE	T/G	G	0.895
RS6511720	Artery	ARIC	EA	G	0.466687	-0.11467	0.15736	335	0.8786	AVG ARTERY DIAMETER(QC SCAN 02)	LDL Cholesterol		18193043	LDL Cholesterol	NONE	T/G	G	0.895
RS6511720	Artery	ARIC	EA	G	0.470801	-0.01413	0.01959	10255	0.8786	AVG ARTERY DIAMETER(RT COM CAR: PST ANG)	LDL Cholesterol		18193043	LDL Cholesterol	NONE	T/G	G	0.895
RS6511720	Artery	ARIC	EA	G	0.503986	-0.00293	0.00438	7207	0.8786	AVG FAR WALL WIDTH(LT COM CAR: ANT ANG)	LDL Cholesterol		18193043	LDL Cholesterol	NONE	T/G	G	0.895
RS6511720	Artery	ARIC	EA	G	0.51083	0.01151	0.0175	4743	0.8786	MAX FAR WALL WIDTH(RT INT CAROTID)	LDL Cholesterol		18193043	LDL Cholesterol	NONE	T/G	G	0.895
RS6511720	Artery	ARIC	EA	G	0.512756	-0.00372	0.00568	8538	0.8786	MAX FAR WALL WIDTH(LT COM CAR: OPT ANG)	LDL Cholesterol		18193043	LDL Cholesterol	NONE	T/G	G	0.895
RS6511720	Artery	ARIC	EA	G	0.513914	-0.01749	0.02679	4336	0.8786	MIN LUMEN DIAMETER(LT COM CAR: ANT ANG)	LDL Cholesterol		18193043	LDL Cholesterol	NONE	T/G	G	0.895
RS6511720	Artery	ARIC	EA	G	0.519777	-0.00197	0.00307	7027	0.8786	MAX NEAR WALL WIDTH(LT COM CAR: OPT ANG)	LDL Cholesterol		18193043	LDL Cholesterol	NATURAL LOG	T/G	G	0.895
RS6511720	Artery	ARIC	EA	G	0.538734	0.00945	0.01537	4600	0.8786	MAX FAR WALL WIDTH(LT INT CAROTID)	LDL Cholesterol		18193043	LDL Cholesterol	NONE	T/G	G	0.895
RS6511720	Artery	ARIC	EA	G	0.546479	0.00692	0.01148	1660	0.8786	MIN LUMEN DIAMETER(LT INT CAROTID)	LDL Cholesterol		18193043	LDL Cholesterol	NATURAL LOG	T/G	G	0.895
RS6511720	Artery	ARIC	EA	G	0.547431	-0.0531	0.08824	1413	0.8786	MIN LUMEN DIAMETER(RT INT CAROTID)	LDL Cholesterol		18193043	LDL Cholesterol	NONE	T/G	G	0.895
RS6511720	Artery	ARIC	EA	G	0.559388	0.00701	0.01202	4600	0.8786	AVG FAR WALL WIDTH(LT INT CAROTID)	LDL Cholesterol		18193043	LDL Cholesterol	NONE	T/G	G	0.895
RS6511720	Artery	ARIC	EA	G	0.562226	0.00418	0.00721	4743	0.8786	MAX FAR WALL WIDTH(RT INT CAROTID)	LDL Cholesterol		18193043	LDL Cholesterol	NATURAL LOG	T/G	G	0.895
RS6511720	Artery	ARIC	EA	G	0.564962	-0.00329	0.00572	7027	0.8786	MAX NEAR WALL WIDTH(LT COM CAR: OPT ANG)	LDL Cholesterol		18193043	LDL Cholesterol	NONE	T/G	G	0.895
RS6511720	Artery	ARIC	EA	G	0.569996	-0.00206	0.00362	4336	0.8786	MIN LUMEN DIAMETER(LT COM CAR: ANT ANG)	LDL Cholesterol		18193043	LDL Cholesterol	NATURAL LOG	T/G	G	0.895
RS6511720	Artery	ARIC	EA	G	0.577064	0.00377	0.00677	4600	0.8786	MAX FAR WALL WIDTH(LT INT CAROTID)	LDL Cholesterol		18193043	LDL Cholesterol	NATURAL LOG	T/G	G	0.895
RS6511720	Artery	ARIC	EA	G	0.578942	-0.00254	0.00458	6503	0.8786	AVG FAR WALL WIDTH(LT BIF)	LDL Cholesterol		18193043	LDL Cholesterol	NATURAL LOG	T/G	G	0.895
RS6511720	Artery	ARIC	EA	G	0.580749	0.00166	0.00301	6129	0.8786	MIN LUMEN DIAMETER(RT COM CAR: OPT ANG)	LDL Cholesterol		18193043	LDL Cholesterol	NATURAL LOG	T/G	G	0.895
RS6511720	Artery	ARIC	EA	G	0.604411	0.04025	0.07768	1660	0.8786	MIN LUMEN DIAMETER(LT INT CAROTID)	LDL Cholesterol		18193043	LDL Cholesterol	NONE	T/G	G	0.895
RS6511720	Artery	ARIC	EA	G	0.61235	-0.0068	0.01342	1413	0.8786	MIN LUMEN DIAMETER(RT INT CAROTID)	LDL Cholesterol		18193043	LDL Cholesterol	NATURAL LOG	T/G	G	0.895
RS6511720	Artery	ARIC	EA	G	0.619524	0.01414	0.02848	3869	0.8786	MIN LUMEN DIAMETER(RT COM CAR: ANT ANG)	LDL Cholesterol		18193043	LDL Cholesterol	NONE	T/G	G	0.895
RS6511720	Artery	ARIC	EA	G	0.623304	0.01099	0.02238	6129	0.8786	MIN LUMEN DIAMETER(RT COM CAR: OPT ANG)	LDL Cholesterol		18193043	LDL Cholesterol	NONE	T/G	G	0.895
RS6511720	Artery	ARIC	EA	G	0.624735	0.00215	0.0044	6768	0.8786	AVG FAR WALL WIDTH(RT COM CAR: ANT ANG)	LDL Cholesterol		18193043	LDL Cholesterol	NONE	T/G	G	0.895
RS6511720	Artery	ARIC	EA	G	0.625667	0.00665	0.01363	4743	0.8786	AVG FAR WALL WIDTH(RT INT CAROTID)	LDL Cholesterol		18193043	LDL Cholesterol	NONE	T/G	G	0.895
RS6511720	Artery	ARIC	EA	G	0.632658	0.00181	0.0038	3869	0.8786	MIN LUMEN DIAMETER(RT COM CAR: ANT ANG)	LDL Cholesterol		18193043	LDL Cholesterol	NATURAL LOG	T/G	G	0.895
RS6511720	Artery	ARIC	EA	G	0.642274	0.00289	0.00622	4743	0.8786	AVG FAR WALL WIDTH(RT INT CAROTID)	LDL Cholesterol		18193043	LDL Cholesterol	NATURAL LOG	T/G	G	0.895
RS6511720	Artery	ARIC	EA	G	0.644514	0.00117	0.00253	6768	0.8786	AVG FAR WALL WIDTH(RT COM CAR: ANT ANG)	LDL Cholesterol		18193043	LDL Cholesterol	NATURAL LOG	T/G	G	0.895
RS6511720	Artery	ARIC	EA	G	0.666916	-0.0042	0.00975	6503	0.8786	AVG FAR WALL WIDTH(LT BIF)	LDL Cholesterol		18193043	LDL Cholesterol	NONE	T/G	G	0.895
RS6511720	Artery	ARIC	EA	G	0.676065	0.00242	0.0058	4600	0.8786	AVG FAR WALL WIDTH(LT INT CAROTID)	LDL Cholesterol		18193043	LDL Cholesterol	NATURAL LOG	T/G	G	0.895
RS6511720	Artery	ARIC	EA	G	0.683219	-0.00176	0.00432	5505	0.8786	AVG FAR WALL WIDTH(QC SCAN 0 1)	LDL Cholesterol		18193043	LDL Cholesterol	NATURAL LOG	T/G	G	0.895
RS6511720	Artery	ARIC	EA	G	0.685906	-0.00587	0.01451	6503	0.8786	MAX FAR WALL WIDTH(LT BIF)	LDL Cholesterol		18193043	LDL Cholesterol	NONE	T/G	G	0.895
RS6511720	Artery	ARIC	EA	G	0.687874	0.0028	0.00698	3991	0.8786	AVG FAR WALL WIDTH(RT POPLITEAL)	LDL Cholesterol		18193043	LDL Cholesterol	NONE	T/G	G	0.895
RS6511720	Artery	ARIC	EA	G	0.688147	0.00288	0.00717	2518	0.8786	MIN LUMEN DIAMETER(LT POPLITEAL)	LDL Cholesterol		18193043	LDL Cholesterol	NATURAL LOG	T/G	G	0.895
RS6511720	Artery	ARIC	EA	G	0.689849	0.0009	0.00226	8493	0.8786	AVG FAR WALL WIDTH(RT COM CAR: PST ANG)	LDL Cholesterol		18193043	LDL Cholesterol	NATURAL LOG	T/G	G	0.895
RS6511720	Artery	ARIC	EA	G	0.690213	-0.00236	0.00593	6503	0.8786	MAX FAR WALL WIDTH(LT BIF)	LDL Cholesterol		18193043	LDL Cholesterol	NATURAL LOG	T/G	G	0.895
RS6511720	Artery	ARIC	EA	G	0.703603	-0.0033	0.00867	5505	0.8786	AVG FAR WALL WIDTH(QC SCAN 0 1)	LDL Cholesterol		18193043	LDL Cholesterol	NONE	T/G	G	0.895
RS6511720	Artery	ARIC	EA	G	0.703952	-0.00405	0.01067	4012	0.8786	AVG NEAR WALL WIDTH(QC SCAN 0 1)	LDL Cholesterol		18193043	LDL Cholesterol	NONE	T/G	G	0.895
RS6511720	Artery	ARIC	EA	G	0.703956	0.02059	0.05409	164	0.8786	AVG NEAR WALL WIDTH(QC SCAN 02)	LDL Cholesterol		18193043	LDL Cholesterol	NONE	T/G	G	0.895
RS6511720	Artery	ARIC	EA	G	0.706153	-0.00204	0.00541	4012	0.8786	AVG NEAR WALL WIDTH(QC SCAN 0 1)	LDL Cholesterol		18193043	LDL Cholesterol	NATURAL LOG	T/G	G	0.895
RS6511720	Artery	ARIC	EA	G	0.70797	0.00332	0.00887	2862	0.8786	MAX NEAR WALL WIDTH(LT INT CAROTID)	LDL Cholesterol		18193043	LDL Cholesterol	NATURAL LOG	T/G	G	0.895
RS6511720	Artery	ARIC	EA	G	0.709371	0.00147	0.00395	3991	0.8786	AVG FAR WALL WIDTH(RT POPLITEAL)	LDL Cholesterol		18193043	LDL Cholesterol	NATURAL LOG	T/G	G	0.895
RS6511720	Artery	ARIC	EA	G	0.720337	0.0103	0.02877	9112	0.8786	AVG ARTERY DIAMETER(LT INT CAROTID)	LDL Cholesterol		18193043	LDL Cholesterol	NONE	T/G	G	0.895
RS6511720	Artery	ARIC	EA	G	0.727994	0.00139	0.00398	8493	0.8786	AVG FAR WALL WIDTH(RT COM CAR: PST ANG)	LDL Cholesterol		18193043	LDL Cholesterol	NONE	T/G	G	0.895
RS6511720	Artery	ARIC	EA	G	0.735952	0.01445	0.04285	2518	0.8786	MIN LUMEN DIAMETER(LT POPLITEAL)	LDL Cholesterol		18193043	LDL Cholesterol	NONE	T/G	G	0.895
RS6511720	Artery	ARIC	EA	G	0.748412	-0.00133	0.00415	8366	0.8786	AVG FAR WALL WIDTH(RT COM CAR: OPT ANG)	LDL Cholesterol		18193043	LDL Cholesterol	NONE	T/G	G	0.895
RS6511720	Artery	ARIC	EA	G	0.755996	-0.00091	0.00293	7207	0.8786	MAX FAR WALL WIDTH(LT COM CAR: ANT ANG)	LDL Cholesterol		18193043	LDL Cholesterol	NATURAL LOG	T/G	G	0.895
RS6511720	Artery	ARIC	EA	G	0.759639	0.00206	0.00673	2767	0.8786	MIN LUMEN DIAMETER(RT POPLITEAL)	LDL Cholesterol		18193043	LDL Cholesterol	NATURAL LOG	T/G	G	0.895
RS6511720	Artery	ARIC	EA	G	0.759856	0.01224	0.04003	2767	0.8786	MIN LUMEN DIAMETER(RT POPLITEAL)	LDL Cholesterol		18193043	LDL Cholesterol	NONE	T/G	G	0.895
RS6511720	Artery	ARIC	EA	G	0.763843	0.00195	0.0065	6591	0.8786	MAX FAR WALL WIDTH(RT BIF)	LDL Cholesterol		18193043	LDL Cholesterol	NATURAL LOG	T/G	G	0.895
RS6511720	Artery	ARIC	EA	G	0.765583	0.00177	0.00595	6780	0.8786	MAX NEAR WALL WIDTH(RT COM CAR: OPT ANG)	LDL Cholesterol		18193043	LDL Cholesterol	NONE	T/G	G	0.895
RS6511720	Artery	ARIC	EA	G	0.767186	-0.00069	0.00232	8366	0.8786	AVG FAR WALL WIDTH(RT COM CAR: OPT ANG)	LDL Cholesterol		18193043	LDL Cholesterol	NATURAL LOG	T/G	G	0.895
RS6511720	Artery	ARIC	EA	G	0.768726	0.00087	0.00296	7791	0.8786	MAX FAR WALL WIDTH(LT C OM CAR: PST ANG)	LDL Cholesterol		18193043	LDL Cholesterol	NATURAL LOG	T/G	G	0.895
RS6511720	Artery	ARIC	EA	G	0.786035	-0.00077	0.00284	6780	0.8786	AVG NEAR WALL WIDTH(RT COM CAR: OPT ANG)	LDL Cholesterol		18193043	LDL Cholesterol	NATURAL LOG	T/G	G	0.895
RS6511720	Artery	ARIC	EA	G	0.802706	-0.00812	0.03244	164	0.8786	MAX NEAR WALL WIDTH(QC SCAN 02)	LDL Cholesterol		18193043	LDL Cholesterol	NATURAL LOG	T/G	G	0.895
RS6511720	Artery	ARIC	EA	G	0.804996	0.00492	0.01993	10016	0.8786	AVG ARTERY DIAMETER(RT COM CAR: OPT ANG)	LDL Cholesterol		18193043	LDL Cholesterol	NONE	T/G	G	0.895
RS6511720	Artery	ARIC	EA	G	0.812076	0.00486	0.02045	2862	0.8786	MAX NEAR WALL WIDTH(LT INT CAROTID)	LDL Cholesterol		18193043	LDL Cholesterol	NONE	T/G	G	0.895
RS6511720	Artery	ARIC	EA	G	0.81553	0.00065	0.00277	8493	0.8786	MAX FAR WALL WIDTH(RT COM CAR: PST ANG)	LDL Cholesterol		18193043	LDL Cholesterol	NATURAL LOG	T/G	G	0.895
RS6511720	Artery	ARIC	EA	G	0.817994	0.00135	0.00589	7791	0.8786	MAX FAR WALL WIDTH(LT C OM CAR: PST ANG)	LDL Cholesterol		18193043	LDL Cholesterol	NONE	T/G	G	0.895
RS6511720	Artery	ARIC	EA	G	0.818393	0.00075	0.00324	9112	0.8786	AVG ARTERY DIAMETER(LT INT CAROTID)	LDL Cholesterol		18193043	LDL Cholesterol	NATURAL LOG	T/G	G	0.895
RS6511720	Artery	ARIC	EA	G	0.823229	0.00087	0.0039	3741	0.8786	AVG FAR WALL WIDTH(LT POPLITEAL)	LDL Cholesterol		18193043	LDL Cholesterol	NATURAL LOG	T/G	G	0.895
RS6511720	Artery	ARIC	EA	G	0.831039	0.00063	0.00293	6404	0.8786	MIN LUMEN DIAMETER(LT COM CAR: OPT ANG)	LDL Cholesterol		18193043	LDL Cholesterol	NATURAL LOG	T/G	G	0.895
RS6511720	Artery	ARIC	EA	G	0.83518	-0.0023	0.01107	6591	0.8786	AVG FAR WALL WIDTH(RT BIF)	LDL Cholesterol		18193043	LDL Cholesterol	NONE	T/G	G	0.895
RS6511720	Artery	ARIC	EA	G	0.836296	0.00582	0.02812	164	0.8786	AVG NEAR WALL WIDTH(QC SCAN 02)	LDL Cholesterol		18193043	LDL Cholesterol	NATURAL LOG	T/G	G	0.895
RS6511720	Artery	ARIC	EA	G	0.838252	0.00064	0.00315	6780	0.8786	MAX NEAR WALL WIDTH(RT COM CAR: OPT ANG)	LDL Cholesterol		18193043	LDL Cholesterol	NATURAL LOG	T/G	G	0.895
RS6511720	Artery	ARIC	EA	G	0.841233	-0.00724	0.03615	4248	0.8786	AVG ARTERY DIAMETER(LT POPLITEAL)	LDL Cholesterol		18193043	LDL Cholesterol	NONE	T/G	G	0.895
RS6511720	Artery	ARIC	EA	G	0.843913	-0.00111	0.00562	7207	0.8786	MAX FAR WALL WIDTH(LT COM CAR: ANT ANG)	LDL Cholesterol		18193043	LDL Cholesterol	NONE	T/G	G	0.895
RS6511720	Artery	ARIC	EA	G	0.844367	0.00135	0.00686	3741	0.8786	AVG FAR WALL WIDTH(LT POPLITEAL)	LDL Cholesterol		18193043	LDL Cholesterol	NONE	T/G	G	0.895
RS6511720	Artery	ARIC	EA	G	0.844995	-0.00048	0.00245	5501	0.8786	DERIVED AVG FAR WALL THICKNESS, LT OPT	LDL Cholesterol		18193043	LDL Cholesterol	NATURAL LOG	T/G	G	0.895
RS6511720	Artery	ARIC	EA	G	0.854591	0.00041	0.00223	10016	0.8786	AVG ARTERY DIAMETER(RT COM CAR: OPT ANG)	LDL Cholesterol		18193043	LDL Cholesterol	NATURAL LOG	T/G	G	0.895
RS6511720	Artery	ARIC	EA	G	0.861406	-0.00038	0.00217	10046	0.8786	AVG ARTERY DIAMETER(RT COM CAR: ANT ANG)	LDL Cholesterol		18193043	LDL Cholesterol	NATURAL LOG	T/G	G	0.895
RS6511720	Artery	ARIC	EA	G	0.861414	-0.00089	0.00512	4248	0.8786	AVG ARTERY DIAMETER(LT POPLITEAL)	LDL Cholesterol		18193043	LDL Cholesterol	NATURAL LOG	T/G	G	0.895
RS6511720	Artery	ARIC	EA	G	0.86311	-0.00072	0.00415	5501	0.8786	DERIVED AVG FAR WALL THICKNESS, LT OPT	LDL Cholesterol		18193043	LDL Cholesterol	NONE	T/G	G	0.895
RS6511720	Artery	ARIC	EA	G	0.865083	-0.00084	0.00497	6780	0.8786	AVG NEAR WALL WIDTH(RT COM CAR: OPT ANG)	LDL Cholesterol		18193043	LDL Cholesterol	NONE	T/G	G	0.895
RS6511720	Artery	ARIC	EA	G	0.87369	-0.00089	0.00562	8366	0.8786	MAX FAR WALL WIDTH(RT COM CAR: OPT ANG)	LDL Cholesterol		18193043	LDL Cholesterol	NONE	T/G	G	0.895
RS6511720	Artery	ARIC	EA	G	0.875279	0.00215	0.01369	4012	0.8786	MAX NEAR WALL WIDTH(QC SCAN 0 1)	LDL Cholesterol		18193043	LDL Cholesterol	NONE	T/G	G	0.895
RS6511720	Artery	ARIC	EA	G	0.87584	-0.00043	0.00274	7027	0.8786	AVG NEAR WALL WIDTH(LT COM CAR: OPT ANG)	LDL Cholesterol		18193043	LDL Cholesterol	NATURAL LOG	T/G	G	0.895
RS6511720	Artery	ARIC	EA	G	0.882034	0.00093	0.00628	4012	0.8786	MAX NEAR WALL WIDTH(QC SCAN 0 1)	LDL Cholesterol		18193043	LDL Cholesterol	NATURAL LOG	T/G	G	0.895
RS6511720	Artery	ARIC	EA	G	0.882069	0.00116	0.0078	2862	0.8786	AVG NEAR WALL WIDTH(LT INT CAROTID)	LDL Cholesterol		18193043	LDL Cholesterol	NATURAL LOG	T/G	G	0.895
RS6511720	Artery	ARIC	EA	G	0.886978	-0.00057	0.004	5501	0.8786	DERIVED AVG FAR WALL THICKNESS, RT BIF	LDL Cholesterol		18193043	LDL Cholesterol	NATURAL LOG	T/G	G	0.895
RS6511720	Artery	ARIC	EA	G	0.888564	-0.00075	0.00534	5505	0.8786	MAX FAR WALL WIDTH(QC SCAN 0 1)	LDL Cholesterol		18193043	LDL Cholesterol	NATURAL LOG	T/G	G	0.895
RS6511720	Artery	ARIC	EA	G	0.892678	0.00073	0.00538	8493	0.8786	MAX FAR WALL WIDTH(RT COM CAR: PST ANG)	LDL Cholesterol		18193043	LDL Cholesterol	NONE	T/G	G	0.895
RS6511720	Artery	ARIC	EA	G	0.89362	-0.00261	0.01949	10046	0.8786	AVG ARTERY DIAMETER(RT COM CAR: ANT ANG)	LDL Cholesterol		18193043	LDL Cholesterol	NONE	T/G	G	0.895
RS6511720	Artery	ARIC	EA	G	0.894788	0.00217	0.01643	2862	0.8786	AVG NEAR WALL WIDTH(LT INT CAROTID)	LDL Cholesterol		18193043	LDL Cholesterol	NONE	T/G	G	0.895
RS6511720	Artery	ARIC	EA	G	0.901985	0.00057	0.00461	3741	0.8786	MAX FAR WALL WIDTH(LT POPLITEAL)	LDL Cholesterol		18193043	LDL Cholesterol	NATURAL LOG	T/G	G	0.895
RS6511720	Artery	ARIC	EA	G	0.902978	0.00108	0.00884	3741	0.8786	MAX FAR WALL WIDTH(LT POPLITEAL)	LDL Cholesterol		18193043	LDL Cholesterol	NONE	T/G	G	0.895
RS6511720	Artery	ARIC	EA	G	0.914583	0.00027	0.00249	7791	0.8786	AVG FAR WALL WIDTH(LT C OM CAR: PST ANG)	LDL Cholesterol		18193043	LDL Cholesterol	NATURAL LOG	T/G	G	0.895
RS6511720	Artery	ARIC	EA	G	0.918762	0.00045	0.00443	7791	0.8786	AVG FAR WALL WIDTH(LT C OM CAR: PST ANG)	LDL Cholesterol		18193043	LDL Cholesterol	NONE	T/G	G	0.895
RS6511720	Artery	ARIC	EA	G	0.934903	-0.00098	0.01195	5505	0.8786	MAX FAR WALL WIDTH(QC SCAN 0 1)	LDL Cholesterol		18193043	LDL Cholesterol	NONE	T/G	G	0.895
RS6511720	Artery	ARIC	EA	G	0.946494	-0.00016	0.00233	5501	0.8786	DERIVED AVG FAR WALL THICKNESS, RT OPT	LDL Cholesterol		18193043	LDL Cholesterol	NATURAL LOG	T/G	G	0.895
RS6511720	Artery	ARIC	EA	G	0.947586	0.00055	0.00832	5501	0.8786	DERIVED AVG FAR WALL THICKNESS, RT BIF	LDL Cholesterol		18193043	LDL Cholesterol	NONE	T/G	G	0.895
RS6511720	Artery	ARIC	EA	G	0.953343	-0.00028	0.00475	7027	0.8786	AVG NEAR WALL WIDTH(LT COM CAR: OPT ANG)	LDL Cholesterol		18193043	LDL Cholesterol	NONE	T/G	G	0.895
RS6511720	Artery	ARIC	EA	G	0.956793	0.00117	0.02165	6404	0.8786	MIN LUMEN DIAMETER(LT COM CAR: OPT ANG)	LDL Cholesterol		18193043	LDL Cholesterol	NONE	T/G	G	0.895
RS6511720	Artery	ARIC	EA	G	0.963444	0.00023	0.005	6591	0.8786	AVG FAR WALL WIDTH(RT BIF)	LDL Cholesterol		18193043	LDL Cholesterol	NATURAL LOG	T/G	G	0.895
RS6511720	Artery	ARIC	EA	G	0.967177	-0.00279	0.0677	164	0.8786	MAX NEAR WALL WIDTH(QC SCAN 02)	LDL Cholesterol		18193043	LDL Cholesterol	NONE	T/G	G	0.895
RS6511720	Artery	ARIC	EA	G	0.976119	-0.0005	0.01676	6591	0.8786	MAX FAR WALL WIDTH(RT BIF)	LDL Cholesterol		18193043	LDL Cholesterol	NONE	T/G	G	0.895
RS6511720	Artery	ARIC	EA	G	0.982304	6e-05	0.00284	8366	0.8786	MAX FAR WALL WIDTH(RT COM CAR: OPT ANG)	LDL Cholesterol		18193043	LDL Cholesterol	NATURAL LOG	T/G	G	0.895
RS6511720	Artery	CHS	EA	G	0.985497	0.00587	0.32314	4460	0.8795	MAX % STENOSIS	LDL Cholesterol		18193043	LDL Cholesterol	NONE	T/G	G	0.895
RS6511720	Artery	ARIC	EA	G	0.997883	-1e-05	0.00396	5501	0.8786	DERIVED AVG FAR WALL THICKNESS, RT OPT	LDL Cholesterol		18193043	LDL Cholesterol	NONE	T/G	G	0.895
RS6511720	LDL	ARIC	AA	G	8.68e-11	9.24588	1.42092	3753	0.8654	RE-CALIBRATED LDL CHOL. IN MG/DL	LDL Cholesterol		18193043	LDL Cholesterol	NONE	T/G	G	0.85
RS6511720	LDL	ARIC	AA	G	4.56e-10	0.07217	0.01155	3753	0.8654	RE-CALIBRATED LDL CHOL. IN MG/DL	LDL Cholesterol		18193043	LDL Cholesterol	NATURAL LOG	T/G	G	0.85
RS6511720	LDL	WHI	AA	G	0.00411397	0.054387	0.0189112	1004	0.868028	Core LDL Cholesterol (Mg/dl)	LDL Cholesterol		18193043	LDL Cholesterol	NATURAL LOG	T/G	G	0.85
RS6511720	LDL	WHI	AA	G	0.00417344	7.01273	2.44232	1004	0.868028	Core LDL Cholesterol (Mg/dl)	LDL Cholesterol		18193043	LDL Cholesterol	NONE	T/G	G	0.85
RS6511720	LDL	CHS	AA	G	0.0125469	6.41859	2.5653	795	0.8515	CALCULATED LDL	LDL Cholesterol		18193043	LDL Cholesterol	NONE	T/G	G	0.85
RS6511720	LDL	CHS	AA	G	0.0321724	0.04478	0.02086	795	0.8515	CALCULATED LDL	LDL Cholesterol		18193043	LDL Cholesterol	NATURAL LOG	T/G	G	0.85
RS6511720	SerumCholesterol	ARIC	AA	G	6.45e-11	0.03833	0.00585	3786	0.8654	TOTAL CHOLESTEROL IN MMOL/L	LDL Cholesterol		18193043	LDL Cholesterol	NATURAL LOG	T/G	G	0.85
RS6511720	SerumCholesterol	ARIC	AA	G	1.5e-10	0.24717	0.03848	3786	0.8654	TOTAL CHOLESTEROL IN MMOL/L	LDL Cholesterol		18193043	LDL Cholesterol	NONE	T/G	G	0.85
RS6511720	SerumCholesterol	WHI	AA	G	0.000837393	0.0397551	0.0118664	1009	0.867195	Core Total Cholesterol (Mg/dl)	LDL Cholesterol		18193043	LDL Cholesterol	NATURAL LOG	T/G	G	0.85
RS6511720	SerumCholesterol	WHI	AA	G	0.0013638	8.3132	2.58883	1009	0.867195	Core Total Cholesterol (Mg/dl)	LDL Cholesterol		18193043	LDL Cholesterol	NONE	T/G	G	0.85
RS6511720	SerumCholesterol	WHI	AA	G	0.00221224	0.312569	0.102142	4041	0.867854	High cholesterol requiring pills ever	LDL Cholesterol		18193043	LDL Cholesterol	NONE	T/G	G	0.85
RS6511720	SerumCholesterol	ARIC	EA	G	4.15e-17	0.02781	0.0033	10891	0.8786	TOTAL CHOLESTEROL IN MMOL/L	LDL Cholesterol		18193043	LDL Cholesterol	NATURAL LOG	T/G	G	0.895
RS6511720	SerumCholesterol	ARIC	EA	G	6.84e-16	0.17609	0.02178	10891	0.8786	TOTAL CHOLESTEROL IN MMOL/L	LDL Cholesterol		18193043	LDL Cholesterol	NONE	T/G	G	0.895
RS6511720	SerumCholesterol	WHI	EA	G	1e-11	0.423976	0.0622916	12431	0.887499	High cholesterol requiring pills ever	LDL Cholesterol		18193043	LDL Cholesterol	NONE	T/G	G	0.895
RS6511720	SerumCholesterol	WHI	EA	G	1.87e-05	0.0534105	0.0124128	924	0.896645	Core Total Cholesterol (Mg/dl)	LDL Cholesterol		18193043	LDL Cholesterol	NATURAL LOG	T/G	G	0.895
RS6511720	SerumCholesterol	WHI	EA	G	2.64e-05	12.0507	2.85312	924	0.896645	Core Total Cholesterol (Mg/dl)	LDL Cholesterol		18193043	LDL Cholesterol	NONE	T/G	G	0.895
RS6544713	SerumCholesterol	ARIC	EA	C	2.13e-09	-0.01404	0.00234	10826	0.6894	TOTAL CHOLESTEROL IN MMOL/L	LDL Cholesterol		19060906	LDL Cholesterol	NATURAL LOG	T/C	C	0.742
RS6544713	SerumCholesterol	ARIC	EA	C	2.23e-09	-0.09258	0.01547	10826	0.6894	TOTAL CHOLESTEROL IN MMOL/L	LDL Cholesterol		19060906	LDL Cholesterol	NONE	T/C	C	0.742
RS6544713	SerumCholesterol	WHI	EA	C	7.94e-05	-0.144506	0.0366188	12438	0.684354	High cholesterol requiring pills ever	LDL Cholesterol		19060906	LDL Cholesterol	NONE	T/C	C	0.742
RS6544713	SerumCholesterol	WHI	EA	C	0.048711	-0.016523	0.00837147	923	0.696641	Core Total Cholesterol (Mg/dl)	LDL Cholesterol		19060906	LDL Cholesterol	NATURAL LOG	T/C	C	0.742
RS6544713	SerumCholesterol	WHI	EA	C	0.081601	-3.35488	1.92436	923	0.696641	Core Total Cholesterol (Mg/dl)	LDL Cholesterol		19060906	LDL Cholesterol	NONE	T/C	C	0.742
RS6544713	SerumCholesterol	EAGLE	EA	C	0.159156	-2.37137	1.68382	2579	0.6861	Serum cholesterol (mg/dL)	LDL Cholesterol		19060906	LDL Cholesterol	NONE	T/C	C	0.742
RS6544713	SerumCholesterol	EAGLE	EA	C	0.159456	-0.06128	0.04354	2579	0.6861	Serum cholesterol: SI (mmol/L)	LDL Cholesterol		19060906	LDL Cholesterol	NONE	T/C	C	0.742
RS6544713	SerumCholesterol	EAGLE	EA	C	0.164652	-0.06228	0.04481	2577	0.6861	Serum cholesterol: SI (mmol/L)	LDL Cholesterol		19060906	LDL Cholesterol	NONE	T/C	C	0.742
RS6544713	SerumCholesterol	EAGLE	EA	C	0.16467	-2.40826	1.73265	2577	0.6861	Serum cholesterol (mg/dL)	LDL Cholesterol		19060906	LDL Cholesterol	NONE	T/C	C	0.742
RS6544713	SerumCholesterol	EAGLE	EA	C	0.188072	-0.00915	0.00695	2577	0.6861	Serum cholesterol: SI (mmol/L)	LDL Cholesterol		19060906	LDL Cholesterol	LN1	T/C	C	0.742
RS6544713	SerumCholesterol	EAGLE	EA	C	0.196234	-0.00889	0.00688	2579	0.6861	Serum cholesterol: SI (mmol/L)	LDL Cholesterol		19060906	LDL Cholesterol	LN1	T/C	C	0.742
RS6544713	SerumCholesterol	EAGLE	EA	C	0.197122	-0.01066	0.00826	2577	0.6861	Serum cholesterol (mg/dL)	LDL Cholesterol		19060906	LDL Cholesterol	LN1	T/C	C	0.742
RS6544713	SerumCholesterol	EAGLE	EA	C	0.208638	-0.01033	0.00821	2579	0.6861	Serum cholesterol (mg/dL)	LDL Cholesterol		19060906	LDL Cholesterol	LN1	T/C	C	0.742
RS6548238	HipCircumference	WHI	EA	C	0.00392693	0.00559922	0.00194115	13272	0.825535	F80 Hip circumference cm	Body Mass Index		19079261	BMI	NATURAL LOG	T/C	C	0.861
RS6548238	HipCircumference	CHS	EA	C	0.00599445	0.61701	0.22442	4456	0.8224	HIP CIRCUMFERENCE - CM	Body Mass Index		19079261	BMI	NONE	T/C	C	0.861
RS6548238	HipCircumference	CHS	EA	C	0.00685018	0.00584	0.00216	4456	0.8224	HIP CIRCUMFERENCE - CM	Body Mass Index		19079261	BMI	NATURAL LOG	T/C	C	0.861
RS6548238	HipCircumference	WHI	EA	C	0.00711956	0.587914	0.218424	13272	0.825535	F80 Hip circumference cm	Body Mass Index		19079261	BMI	NONE	T/C	C	0.861
RS6548238	HipCircumference	ARIC	EA	C	0.0364933	0.35632	0.17035	10907	0.8279	HIP GIRTH TO NEAREST CM	Body Mass Index		19079261	BMI	NONE	T/C	C	0.861
RS6548238	HipCircumference	ARIC	EA	C	0.0372228	0.00327	0.00157	10907	0.8279	HIP GIRTH TO NEAREST CM	Body Mass Index		19079261	BMI	NATURAL LOG	T/C	C	0.861
RS6548238	Hypertension	WHI	AA	C	0.000584867	0.232687	0.0676703	4206	0.883024	Hypertension ever	Body Mass Index		19079261	BMI	NONE	T/C	C	0.904
RS6548238	Hypertension	WHI	AA	C	0.00103235	-0.224818	0.0685096	4076	0.883024	Hypertension Interested category:Never hypertensive	Body Mass Index		19079261	BMI	NONE	T/C	C	0.904
RS6548238	Hypertension	WHI	AA	C	0.00630397	0.185036	0.0677405	4186	0.883024	Pills for hypertension ever	Body Mass Index		19079261	BMI	NONE	T/C	C	0.904
RS6548238	Hypertension	WHI	AA	C	0.00654485	0.187804	0.0690672	4076	0.883024	Hypertension Interested category:Treated hypertensive	Body Mass Index		19079261	BMI	NONE	T/C	C	0.904
RS6548238	Hypertension	WHI	AA	C	0.00717366	0.184493	0.0686185	4122	0.883024	Pills for hypertension now	Body Mass Index		19079261	BMI	NONE	T/C	C	0.904
RS6548238	Hypertension	ARIC	AA	C	0.00769053	0.18568	0.06966	3946	0.8801	HIGH BP EVER DIAGNOSED?	Body Mass Index		19079261	BMI	NONE	T/C	C	0.904
RS6548238	Hypertension	EAGLE	AA	C	0.0217	2.365	0.375	362	0.8857	Medication for high blood pressure?	Body Mass Index		19079261	BMI		T/C	C	0.904
RS6548238	Hypertension	ARIC	AA	C	0.0741192	0.12804	0.07169	3928	0.8801	HYPERTENSION LOWERING MED. USE, DEF. 1	Body Mass Index		19079261	BMI	NONE	T/C	C	0.904
RS6548238	Hypertension	ARIC	AA	C	0.120392	0.10834	0.06975	3928	0.8801	HYPERTENSION, DEFINITION 4	Body Mass Index		19079261	BMI	NONE	T/C	C	0.904
RS6548238	Hypertension	EAGLE	AA	C	0.3015	0.879	0.1251	1744	0.8857	Doctor told you that you had hypertension/high blood pressure	Body Mass Index		19079261	BMI		T/C	C	0.904
RS6548238	Hypertension	WHI	AA	C	0.358191	0.109756	0.119453	4076	0.883024	Hypertension Interested category:Untreated hypertensive	Body Mass Index		19079261	BMI	NONE	T/C	C	0.904
RS6548238	Hypertension	MEC	AA	C	0.3582	-0.0776	0.0845	2673	0.871867	History of High Blood Pressure from QX2	Body Mass Index		19079261	BMI	NONE	T/C	C	0.904
RS6548238	Hypertension	MEC	AA	C	0.5295	-0.05	0.0796	2951	0.874449	History of High Blood Pressure from Baseline Questionnaire	Body Mass Index		19079261	BMI	NONE	T/C	C	0.904
RS6548238	Hypertension	CHS	AA	C	0.538054	0.11157	0.1812	819	0.8793	CALCULATED HTN STATUS	Body Mass Index		19079261	BMI	NONE	T/C	C	0.904
RS6548238	Hypertension	CHS	AA	C	0.61884	-0.1166	0.23438	819	0.8793	CALCULATED HTN STATUS	Body Mass Index		19079261	BMI	NONE	T/C	C	0.904
RS6548238	Hypertension	CHS	AA	C	0.808581	-0.03966	0.16372	818	0.8793	ANY HYPERTENSION MEDICATION	Body Mass Index		19079261	BMI	NONE	T/C	C	0.904
RS6548238	Hypertension	CHS	AA	C	0.822347	-0.03633	0.16178	819	0.8793	CALCULATED HTN STATUS	Body Mass Index		19079261	BMI	NONE	T/C	C	0.904
RS7961581	HeartRate	ARIC	EA	C	0.00817282	-0.0062	0.00234	9314	0.2697	HEART RATE PER MINUTE	Type 2 Diabetes		18372903	Type 2 Diabetes	NATURAL LOG	C/T	T	0.767
RS7961581	HeartRate	EAGLE	EA	C	0.00837991	-1.32532	0.50232	2570	0.2733	Pulse rate (beats/min) (age 5+ years)	Type 2 Diabetes		18372903	Type 2 Diabetes	NONE	C/T	T	0.767
RS7961581	HeartRate	EAGLE	EA	C	0.0137246	-0.01594	0.00646	2570	0.2733	Pulse rate (beats/min) (age 5+ years)	Type 2 Diabetes		18372903	Type 2 Diabetes	LN1	C/T	T	0.767
RS7961581	HeartRate	ARIC	EA	C	0.0146597	-0.00589	0.00241	9285	0.2697	HEART RATE	Type 2 Diabetes		18372903	Type 2 Diabetes	NATURAL LOG	C/T	T	0.767
RS7961581	HeartRate	ARIC	EA	C	0.0193227	-0.37795	0.16154	9314	0.2697	HEART RATE PER MINUTE	Type 2 Diabetes		18372903	Type 2 Diabetes	NONE	C/T	T	0.767
RS7961581	HeartRate	ARIC	EA	C	0.0324481	-0.35301	0.16502	9285	0.2697	HEART RATE	Type 2 Diabetes		18372903	Type 2 Diabetes	NONE	C/T	T	0.767
RS7961581	HeartRate	CHS	EA	C	0.427075	-0.0961	0.12098	4430	0.2892	SUPINE READING: 30 SECOND HEART RATE	Type 2 Diabetes		18372903	Type 2 Diabetes	NONE	C/T	T	0.767
RS7961581	HeartRate	CHS	EA	C	0.58768	-0.00188	0.00347	4430	0.2892	SUPINE READING: 30 SECOND HEART RATE	Type 2 Diabetes		18372903	Type 2 Diabetes	NATURAL LOG	C/T	T	0.767
RS7961581	HeartRate	CHS	EA	C	0.767078	-0.03801	0.12831	4465	0.2892	HEART RATE (30 SECONDS)	Type 2 Diabetes		18372903	Type 2 Diabetes	NONE	C/T	T	0.767
RS7961581	HeartRate	CHS	EA	C	0.92726	-0.00033	0.00364	4465	0.2892	HEART RATE (30 SECONDS)	Type 2 Diabetes		18372903	Type 2 Diabetes	NATURAL LOG	C/T	T	0.767
RS7961581	HeartRate	CHS	EA	C	0.963514	0.00018	0.00384	4168	0.2892	STANDING READING: 30 SECOND HEART RATE	Type 2 Diabetes		18372903	Type 2 Diabetes	NATURAL LOG	C/T	T	0.767
RS7961581	HeartRate	CHS	EA	C	0.994857	0.00094	0.14624	4168	0.2892	STANDING READING: 30 SECOND HEART RATE	Type 2 Diabetes		18372903	Type 2 Diabetes	NONE	C/T	T	0.767
RS9939609	BMI	ARIC	EA	A	2.21e-13	0.52727	0.07178	9326	0.4072	BODY MASS INDEX IN KG/(M*M)	Body Mass Index	Type 2 diabetes	19396169, 17554300, 17434869, 18159244, 19079261, 17658951	Body Mass Index	NONE	A/T	T	0.55
RS9939609	BMI	ARIC	EA	A	3.57e-13	0.01784	0.00245	9326	0.4072	BODY MASS INDEX IN KG/(M*M)	Body Mass Index	Type 2 diabetes	19396169, 17554300, 17434869, 18159244, 19079261, 17658951	Body Mass Index	NATURAL LOG	A/T	T	0.55
RS9939609	BMI	ARIC	EA	A	1.43e-10	3.40675	0.53065	9326	0.4072	WEIGHT TO THE NEAREST LB	Body Mass Index	Type 2 diabetes	19396169, 17554300, 17434869, 18159244, 19079261, 17658951	Body Mass Index	NONE	A/T	T	0.55
RS9939609	BMI	ARIC	EA	A	4.65e-10	0.01921	0.00308	9326	0.4072	WEIGHT TO THE NEAREST LB	Body Mass Index	Type 2 diabetes	19396169, 17554300, 17434869, 18159244, 19079261, 17658951	Body Mass Index	NATURAL LOG	A/T	T	0.55
RS9939609	BMI	ARIC	EA	A	5.85e-07	2.25314	0.45066	9304	0.4072	WEIGHT AT THE AGE OF 25	Body Mass Index	Type 2 diabetes	19396169, 17554300, 17434869, 18159244, 19079261, 17658951	Body Mass Index	NONE	A/T	T	0.55
RS9939609	BMI	ARIC	EA	A	3.62e-06	0.01419	0.00306	9304	0.4072	WEIGHT AT THE AGE OF 25	Body Mass Index	Type 2 diabetes	19396169, 17554300, 17434869, 18159244, 19079261, 17658951	Body Mass Index	NATURAL LOG	A/T	T	0.55
RS9939609	BMI	CHS	EA	A	0.000376099	0.15173	0.04267	4480	0.4023	OBESITY > 120% IDEAL	Body Mass Index	Type 2 diabetes	19396169, 17554300, 17434869, 18159244, 19079261, 17658951	Body Mass Index	NONE	A/T	T	0.55
RS9939609	BMI	CHS	EA	A	0.000490142	0.01055	0.00302	4467	0.4023	BODY MASS INDEX (KG/M2)	Body Mass Index	Type 2 diabetes	19396169, 17554300, 17434869, 18159244, 19079261, 17658951	Body Mass Index	NATURAL LOG	A/T	T	0.55
RS9939609	BMI	CHS	EA	A	0.00058255	0.28899	0.08396	4467	0.4023	BODY MASS INDEX (KG/M2)	Body Mass Index	Type 2 diabetes	19396169, 17554300, 17434869, 18159244, 19079261, 17658951	Body Mass Index	NONE	A/T	T	0.55
RS9939609	BMI	CHS	EA	A	0.031039	1.31237	0.60835	4468	0.4023	WEIGHT - LBS	Body Mass Index	Type 2 diabetes	19396169, 17554300, 17434869, 18159244, 19079261, 17658951	Body Mass Index	NONE	A/T	T	0.55
RS9939609	BMI	CHS	EA	A	0.0322464	0.10189	0.04758	4480	0.4023	OBESITY > 130% IDEAL	Body Mass Index	Type 2 diabetes	19396169, 17554300, 17434869, 18159244, 19079261, 17658951	Body Mass Index	NONE	A/T	T	0.55
RS9939609	BMI	CHS	EA	A	0.0373998	0.00799	0.00384	4468	0.4023	WEIGHT - LBS	Body Mass Index	Type 2 diabetes	19396169, 17554300, 17434869, 18159244, 19079261, 17658951	Body Mass Index	NATURAL LOG	A/T	T	0.55
RS9939609	BMI	CHS	EA	A	0.0774422	0.00645	0.00365	4321	0.4023	WHAT WAS YOUR USUAL WEIGHT AT AGE 50	Body Mass Index	Type 2 diabetes	19396169, 17554300, 17434869, 18159244, 19079261, 17658951	Body Mass Index	NATURAL LOG	A/T	T	0.55
RS9939609	BMI	CHS	EA	A	0.0830469	0.97506	0.56242	4321	0.4023	WHAT WAS YOUR USUAL WEIGHT AT AGE 50	Body Mass Index	Type 2 diabetes	19396169, 17554300, 17434869, 18159244, 19079261, 17658951	Body Mass Index	NONE	A/T	T	0.55
RS1111875	Diabetes	ARIC	EA	G	0.00111134	0.22786	0.06988	9341	0.5934	DIABETES EVER DIAGNOSED?	Type 2 Diabetes		19401414, 17293876, 17463249, 17463248, 17463246	Type 2 Diabetes	NONE	T/C	C	0.558
RS1111875	Diabetes	WHI	EA	G	0.00167283	0.187319	0.0596007	13324	0.594566	Diabetes ever	Type 2 Diabetes		19401414, 17293876, 17463249, 17463248, 17463246	Type 2 Diabetes	NONE	T/C	C	0.558
RS1111875	Diabetes	WHI	EA	G	0.00626663	0.190483	0.0696848	13321	0.594625	Special diet for diabetes	Type 2 Diabetes		19401414, 17293876, 17463249, 17463248, 17463246	Type 2 Diabetes	NONE	T/C	C	0.558
RS1111875	Diabetes	ARIC	EA	G	0.0064866	0.16488	0.06057	9331	0.5934	DIABETES	Type 2 Diabetes		19401414, 17293876, 17463249, 17463248, 17463246	Type 2 Diabetes	NONE	T/C	C	0.558
RS1111875	Diabetes	WHI	EA	G	0.0104627	0.192613	0.075235	13314	0.5946	Diabetes now	Type 2 Diabetes		19401414, 17293876, 17463249, 17463248, 17463246	Type 2 Diabetes	NONE	T/C	C	0.558
RS1111875	Diabetes	ARIC	EA	G	0.0225031	0.12209	0.05351	9326	0.5934	DIABETES W/ FASTING GLUCOSE CUTPT.<126	Type 2 Diabetes		19401414, 17293876, 17463249, 17463248, 17463246	Type 2 Diabetes	NONE	T/C	C	0.558
RS1111875	Diabetes	WHI	EA	G	0.0492668	0.385704	0.19616	13320	0.594595	Insulin shots now	Type 2 Diabetes		19401414, 17293876, 17463249, 17463248, 17463246	Type 2 Diabetes	NONE	T/C	C	0.558
RS1111875	Diabetes	WHI	EA	G	0.122778	0.269125	0.174392	13321	0.594625	Insulin shots ever	Type 2 Diabetes		19401414, 17293876, 17463249, 17463248, 17463246	Type 2 Diabetes	NONE	T/C	C	0.558
RS2271293	HDL	WHI	AA	A	0.00501869	0.0491516	0.0174787	998	0.0761523	Core High-Density Lipoprotein-3 (Mg/dl)	HDL Cholesterol		19060906, 19060911	HDL Cholesterol	NATURAL LOG	A/G	G	0.933
RS2271293	HDL	ARIC	AA	A	0.00678041	0.33835	0.12497	3174	0.07129	HIGH BLOOD CHOL EVER DIAGNOSED?	HDL Cholesterol		19060906, 19060911	HDL Cholesterol	NONE	A/G	G	0.933
RS2271293	HDL	ARIC	AA	A	0.00680706	0.04004	0.01479	3023	0.07129	RE-CALIBRATED HDL CHOL. IN MG/DL	HDL Cholesterol		19060906, 19060911	HDL Cholesterol	NATURAL LOG	A/G	G	0.933
RS2271293	HDL	WHI	AA	A	0.00864914	1.92795	0.73283	998	0.0761523	Core High-Density Lipoprotein-3 (Mg/dl)	HDL Cholesterol		19060906, 19060911	HDL Cholesterol	NONE	A/G	G	0.933
RS2271293	HDL	ARIC	AA	A	0.00879239	2.26191	0.86275	3023	0.07129	RE-CALIBRATED HDL CHOL. IN MG/DL	HDL Cholesterol		19060906, 19060911	HDL Cholesterol	NONE	A/G	G	0.933
RS2271293	HDL	ARIC	AA	A	0.0202257	0.06175	0.02658	3022	0.07129	RE-CALIBRATED HDL(2) CHOL. IN MG/DL	HDL Cholesterol		19060906, 19060911	HDL Cholesterol	NATURAL LOG	A/G	G	0.933
RS2271293	HDL	ARIC	AA	A	0.0230125	1.30621	0.57431	3022	0.07129	RE-CALIBRATED HDL(3) CHOL. IN MG/DL	HDL Cholesterol		19060906, 19060911	HDL Cholesterol	NONE	A/G	G	0.933
RS2271293	HDL	ARIC	AA	A	0.031636	0.95057	0.44213	3022	0.07129	RE-CALIBRATED HDL(2) CHOL. IN MG/DL	HDL Cholesterol		19060906, 19060911	HDL Cholesterol	NONE	A/G	G	0.933
RS2271293	HDL	ARIC	AA	A	0.0341952	0.03278	0.01547	3022	0.07129	RE-CALIBRATED HDL(3) CHOL. IN MG/DL	HDL Cholesterol		19060906, 19060911	HDL Cholesterol	NATURAL LOG	A/G	G	0.933
RS2271293	HDL	WHI	AA	A	0.0952635	0.0349667	0.0209402	1007	0.0754717	Core HDL Cholesterol (Mg/dl)	HDL Cholesterol		19060906, 19060911	HDL Cholesterol	NATURAL LOG	A/G	G	0.933
RS2271293	HDL	WHI	AA	A	0.116038	2.00433	1.27423	1007	0.0754717	Core HDL Cholesterol (Mg/dl)	HDL Cholesterol		19060906, 19060911	HDL Cholesterol	NONE	A/G	G	0.933
RS2271293	HDL	EAGLE	AA	A	0.5102	0.152721	0.2313	850	0.0736	Have you ever been told blood cholesterol level is high	HDL Cholesterol		19060906, 19060911	HDL Cholesterol		A/G	G	0.933
RS2271293	HDL	WHI	AA	A	0.903381	0.0809184	0.666423	998	0.0761523	Core High-Density Lipoprotein-2 (Mg/dl)	HDL Cholesterol		19060906, 19060911	HDL Cholesterol	NONE	A/G	G	0.933
RS2271293	HDL	WHI	AA	A	0.941887	-0.00249583	0.0342284	998	0.0761523	Core High-Density Lipoprotein-2 (Mg/dl)	HDL Cholesterol		19060906, 19060911	HDL Cholesterol	NATURAL LOG	A/G	G	0.933
RS2271293	HDL	ARIC	EA	A	1.21e-05	1.06601	0.24344	9314	0.1187	RE-CALIBRATED HDL(3) CHOL. IN MG/DL	HDL Cholesterol		19060906, 19060911	HDL Cholesterol	NONE	A/G	G	0.9
RS2271293	HDL	ARIC	EA	A	1.63e-05	1.61805	0.37523	9315	0.1187	RE-CALIBRATED HDL CHOL. IN MG/DL	HDL Cholesterol		19060906, 19060911	HDL Cholesterol	NONE	A/G	G	0.9
RS2271293	HDL	ARIC	EA	A	4.15e-05	0.02896	0.00706	9315	0.1187	RE-CALIBRATED HDL CHOL. IN MG/DL	HDL Cholesterol		19060906, 19060911	HDL Cholesterol	NATURAL LOG	A/G	G	0.9
RS2271293	HDL	ARIC	EA	A	0.000285748	0.02576	0.0071	9314	0.1187	RE-CALIBRATED HDL(3) CHOL. IN MG/DL	HDL Cholesterol		19060906, 19060911	HDL Cholesterol	NATURAL LOG	A/G	G	0.9
RS2271293	HDL	WHI	EA	A	0.00064382	0.0645276	0.0188444	920	0.119565	Core HDL Cholesterol (Mg/dl)	HDL Cholesterol		19060906, 19060911	HDL Cholesterol	NATURAL LOG	A/G	G	0.9
RS2271293	HDL	WHI	EA	A	0.000695565	2.16451	0.636008	891	0.120651	Core High-Density Lipoprotein-3 (Mg/dl)	HDL Cholesterol		19060906, 19060911	HDL Cholesterol	NONE	A/G	G	0.9
RS2271293	HDL	WHI	EA	A	0.000818182	0.0519605	0.0154733	891	0.120651	Core High-Density Lipoprotein-3 (Mg/dl)	HDL Cholesterol		19060906, 19060911	HDL Cholesterol	NATURAL LOG	A/G	G	0.9
RS2271293	HDL	WHI	EA	A	0.00163466	3.67784	1.16423	920	0.119565	Core HDL Cholesterol (Mg/dl)	HDL Cholesterol		19060906, 19060911	HDL Cholesterol	NONE	A/G	G	0.9
RS2271293	HDL	ARIC	EA	A	0.0039036	0.55372	0.19183	9314	0.1187	RE-CALIBRATED HDL(2) CHOL. IN MG/DL	HDL Cholesterol		19060906, 19060911	HDL Cholesterol	NONE	A/G	G	0.9
RS2271293	HDL	WHI	EA	A	0.0101852	0.0805352	0.0312761	891	0.120651	Core High-Density Lipoprotein-2 (Mg/dl)	HDL Cholesterol		19060906, 19060911	HDL Cholesterol	NATURAL LOG	A/G	G	0.9
RS2271293	HDL	ARIC	EA	A	0.0121882	0.03257	0.01299	9314	0.1187	RE-CALIBRATED HDL(2) CHOL. IN MG/DL	HDL Cholesterol		19060906, 19060911	HDL Cholesterol	NATURAL LOG	A/G	G	0.9
RS2271293	HDL	WHI	EA	A	0.03307	1.37052	0.642062	891	0.120651	Core High-Density Lipoprotein-2 (Mg/dl)	HDL Cholesterol		19060906, 19060911	HDL Cholesterol	NONE	A/G	G	0.9
RS2271293	HDL	ARIC	EA	A	0.489262	-0.03724	0.05386	9329	0.1187	HIGH BLOOD CHOL EVER DIAGNOSED?	HDL Cholesterol		19060906, 19060911	HDL Cholesterol	NONE	A/G	G	0.9
RS2271293	HDL	EAGLE	EA	A	0.6106	1.059	0.1125	1582	0.0736	Have you ever been told blood cholesterol level is high	HDL Cholesterol		19060906, 19060911	HDL Cholesterol	NONE	A/G	G	0.9
RS2815752	EverSmoked	WHI	EA	T	0.000747802	0.0860043	0.0255098	13222	0.62933	Smoked at least 100 cigarettes ever	Body Mass Index		19079261	Body Mass Index	NONE	G/A	A	0.65
RS2815752	EverSmoked	ARIC	EA	T	0.00757268	0.08201	0.03071	9339	0.617	EVER SMOKED CIGARETTES	Body Mass Index		19079261	Body Mass Index	NONE	G/A	A	0.65
RS3764261	HDL	EAGLE	H	T	1.7e-09	0.05427	0.00896	1822	0.3414	Serum HDL cholesterol (mg/dL)	HDL Cholesterol	LDL cholesterol, Waist circumference	18193043, 19359809	HDL Cholesterol	LN1
RS3764261	HDL	EAGLE	H	T	3.3e-09	0.02966	0.00499	1822	0.3414	Serum HDL cholesterol: SI	HDL Cholesterol	LDL cholesterol, Waist circumference	18193043, 19359809	HDL Cholesterol	LN1
RS3764261	HDL	EAGLE	H	T	1.11e-08	2.57178	0.44807	1822	0.3414	Serum HDL cholesterol (mg/dL)	HDL Cholesterol	LDL cholesterol, Waist circumference	18193043, 19359809	HDL Cholesterol	NONE
RS3764261	HDL	EAGLE	H	T	1.22e-08	0.06631	0.01159	1822	0.3414	Serum HDL cholesterol: SI	HDL Cholesterol	LDL cholesterol, Waist circumference	18193043, 19359809	HDL Cholesterol	NONE
RS3764261	HDL	WHI	H	T	0.00754095	1.29596	0.483069	507	0.323471	Core High-Density Lipoprotein-2 (Mg/dl)	HDL Cholesterol	LDL cholesterol, Waist circumference	18193043, 19359809	HDL Cholesterol	NONE
RS3764261	HDL	WHI	H	T	0.0164998	0.0669316	0.027822	507	0.323471	Core High-Density Lipoprotein-2 (Mg/dl)	HDL Cholesterol	LDL cholesterol, Waist circumference	18193043, 19359809	HDL Cholesterol	NATURAL LOG
RS3764261	HDL	WHI	H	T	0.017547	2.28468	0.958849	516	0.321705	Core HDL Cholesterol (Mg/dl)	HDL Cholesterol	LDL cholesterol, Waist circumference	18193043, 19359809	HDL Cholesterol	NONE
RS3764261	HDL	WHI	H	T	0.0219504	1.2759	0.555143	507	0.323471	Core High-Density Lipoprotein-3 (Mg/dl)	HDL Cholesterol	LDL cholesterol, Waist circumference	18193043, 19359809	HDL Cholesterol	NONE
RS3764261	HDL	WHI	H	T	0.0242106	0.0368481	0.0163012	516	0.321705	Core HDL Cholesterol (Mg/dl)	HDL Cholesterol	LDL cholesterol, Waist circumference	18193043, 19359809	HDL Cholesterol	NATURAL LOG
RS3764261	HDL	WHI	H	T	0.0454571	0.0281758	0.0140502	507	0.323471	Core High-Density Lipoprotein-3 (Mg/dl)	HDL Cholesterol	LDL cholesterol, Waist circumference	18193043, 19359809	HDL Cholesterol	NATURAL LOG
RS3764261	Menstruation	ARIC	EA	T	0.000542571	0.00919	0.00266	5705	0.3276	AGE WHEN MENSTRUATION BEGAN	HDL Cholesterol	LDL cholesterol, Waist circumference	18193043, 19359809	HDL Cholesterol	NATURAL LOG	A/C	C	0.633
RS3764261	Menstruation	ARIC	EA	T	0.00204215	0.10536	0.03415	5705	0.3276	AGE WHEN MENSTRUATION BEGAN	HDL Cholesterol	LDL cholesterol, Waist circumference	18193043, 19359809	HDL Cholesterol	NONE	A/C	C	0.633
RS3764261	Menstruation	WHI	EA	T	0.00429738	-0.108386	0.0379576	13276	0.318733	Age at first period Interested category:11	HDL Cholesterol	LDL cholesterol, Waist circumference	18193043, 19359809	HDL Cholesterol	NONE	A/C	C	0.633
RS3764261	Menstruation	WHI	EA	T	0.00680877	-0.167805	0.0620108	13276	0.318733	Age at first period Interested category:10	HDL Cholesterol	LDL cholesterol, Waist circumference	18193043, 19359809	HDL Cholesterol	NONE	A/C	C	0.633
RS3764261	Menstruation	WHI	EA	T	0.0363624	0.067943	0.0324643	11247	0.318174	Age at first regular period Interested category:13	HDL Cholesterol	LDL cholesterol, Waist circumference	18193043, 19359809	HDL Cholesterol	NONE	A/C	C	0.633
RS3764261	Menstruation	WHI	EA	T	0.0572534	-0.093481	0.0491651	11247	0.318174	Age at first regular period Interested category:11	HDL Cholesterol	LDL cholesterol, Waist circumference	18193043, 19359809	HDL Cholesterol	NONE	A/C	C	0.633
RS3764261	Menstruation	WHI	EA	T	0.0612379	0.0540996	0.0289029	13276	0.318733	Age at first period Interested category:13	HDL Cholesterol	LDL cholesterol, Waist circumference	18193043, 19359809	HDL Cholesterol	NONE	A/C	C	0.633
RS3764261	Menstruation	WHI	EA	T	0.0863914	-0.0606968	0.0353969	11247	0.318174	Age at first regular period Interested category:12	HDL Cholesterol	LDL cholesterol, Waist circumference	18193043, 19359809	HDL Cholesterol	NONE	A/C	C	0.633
RS3764261	Menstruation	WHI	EA	T	0.128782	0.0753914	0.0496348	11247	0.318174	Age at first regular period Interested category:17 or older	HDL Cholesterol	LDL cholesterol, Waist circumference	18193043, 19359809	HDL Cholesterol	NONE	A/C	C	0.633
RS3764261	Menstruation	WHI	EA	T	0.159725	0.0543231	0.0386367	13276	0.318733	Age at first period Interested category:14	HDL Cholesterol	LDL cholesterol, Waist circumference	18193043, 19359809	HDL Cholesterol	NONE	A/C	C	0.633
RS3764261	Menstruation	WHI	EA	T	0.326497	0.0545595	0.0556052	13276	0.318733	Age at first period Interested category:15	HDL Cholesterol	LDL cholesterol, Waist circumference	18193043, 19359809	HDL Cholesterol	NONE	A/C	C	0.633
RS3764261	Menstruation	WHI	EA	T	0.402957	-0.109557	0.130994	13276	0.318733	Age at first period Interested category:17 or older	HDL Cholesterol	LDL cholesterol, Waist circumference	18193043, 19359809	HDL Cholesterol	NONE	A/C	C	0.633
RS3764261	Menstruation	WHI	EA	T	0.410377	0.0601908	0.0731155	13276	0.318733	Age at first period Interested category:16	HDL Cholesterol	LDL cholesterol, Waist circumference	18193043, 19359809	HDL Cholesterol	NONE	A/C	C	0.633
RS3764261	Menstruation	WHI	EA	T	0.606424	0.0626484	0.121604	13276	0.318733	Age at first period Interested category:9 or less	HDL Cholesterol	LDL cholesterol, Waist circumference	18193043, 19359809	HDL Cholesterol	NONE	A/C	C	0.633
RS3764261	Menstruation	WHI	EA	T	0.758577	-0.0254947	0.0829501	11247	0.318174	Age at first regular period Interested category:10	HDL Cholesterol	LDL cholesterol, Waist circumference	18193043, 19359809	HDL Cholesterol	NONE	A/C	C	0.633
RS3764261	Menstruation	WHI	EA	T	0.812329	-0.0124655	0.0525038	11247	0.318174	Age at first regular period Interested category:15	HDL Cholesterol	LDL cholesterol, Waist circumference	18193043, 19359809	HDL Cholesterol	NONE	A/C	C	0.633
RS3764261	Menstruation	WHI	EA	T	0.827985	0.0147613	0.0679349	11247	0.318174	Age at first regular period Interested category:16	HDL Cholesterol	LDL cholesterol, Waist circumference	18193043, 19359809	HDL Cholesterol	NONE	A/C	C	0.633
RS3764261	Menstruation	WHI	EA	T	0.850921	0.0350716	0.186607	11247	0.318174	Age at first regular period Interested category:9 or less	HDL Cholesterol	LDL cholesterol, Waist circumference	18193043, 19359809	HDL Cholesterol	NONE	A/C	C	0.633
RS3764261	Menstruation	WHI	EA	T	0.867139	-0.00501639	0.0299856	13276	0.318733	Age at first period Interested category:12	HDL Cholesterol	LDL cholesterol, Waist circumference	18193043, 19359809	HDL Cholesterol	NONE	A/C	C	0.633
RS3764261	Menstruation	WHI	EA	T	0.930027	-0.00330825	0.0376749	11247	0.318174	Age at first regular period Interested category:14	HDL Cholesterol	LDL cholesterol, Waist circumference	18193043, 19359809	HDL Cholesterol	NONE	A/C	C	0.633
RS646776	ANGINA	WHI	EA	G	0.000317367	-0.247576	0.0687577	13289	0.217624	Angina	LDL Cholesterol	Myocardial infarction (early onset)	18193044, 18262040	LDL Cholesterol	NONE	C/T	T	0.712
RS646776	ANGINA	ARIC	EA	G	0.00305424	-0.54517	0.18404	568	imputed SNP	HOSPITALIZED FOR CHEST PAIN?	LDL Cholesterol	Myocardial infarction (early onset)	18193044, 18262040	LDL Cholesterol	NONE	C/T	T	0.712
RS646776	ANGINA	WHI	EA	G	0.188222	-0.12815	0.0973891	13189	0.218136	Pills for angina now	LDL Cholesterol	Myocardial infarction (early onset)	18193044, 18262040	LDL Cholesterol	NONE	C/T	T	0.712
RS646776	ANGINA	ARIC	EA	G	0.371284	0.07388	0.08264	9333	imputed SNP	ROSE ANGINA	LDL Cholesterol	Myocardial infarction (early onset)	18193044, 18262040	LDL Cholesterol	NONE	C/T	T	0.712
RS646776	ANGINA	WHI	EA	G	0.397841	-0.0532957	0.0630358	13200	0.218068	Angina ever	LDL Cholesterol	Myocardial infarction (early onset)	18193044, 18262040	LDL Cholesterol	NONE	C/T	T	0.712
RS646776	ANGINA	ARIC	EA	G	0.437723	-0.02786	0.03591	9341	imputed SNP	CHEST PAIN OR DISCOMFORT?	LDL Cholesterol	Myocardial infarction (early onset)	18193044, 18262040	LDL Cholesterol	NONE	C/T	T	0.712
RS646776	ANGINA	ARIC	EA	G	0.753667	0.04831	0.15395	572	imputed SNP	SEE A DOC BECAUSE OF CHEST PAIN?	LDL Cholesterol	Myocardial infarction (early onset)	18193044, 18262040	LDL Cholesterol	NONE	C/T	T	0.712
RS646776	ANGINA	MEC	EA	G	0.9243	-0.0251	0.2636	772	0.210492	History of Angina (Chest Pain on Exertion thatâ€™s Relieved by Medication) from QX2	LDL Cholesterol	Myocardial infarction (early onset)	18193044, 18262040	LDL Cholesterol	NONE	C/T	T	0.712
RS646776	ANGINA	ARIC	EA	G	0.972285	-0.0026	0.07496	3962	imputed SNP	SEVERE CHEST PAIN 30 MIN OR MORE?	LDL Cholesterol	Myocardial infarction (early onset)	18193044, 18262040	LDL Cholesterol	NONE	C/T	T	0.712
RS646776	Dieting	ARIC	EA	G	0.00420231	-0.1368	0.04779	9331	imputed SNP	CURRENTLY OF DIET,Y OR N	LDL Cholesterol	Myocardial infarction (early onset)	18193044, 18262040	LDL Cholesterol	NONE	C/T	T	0.712
RS646776	Dieting	WHI	EA	G	0.00877806	-0.0795464	0.0303545	13051	0.217416	Low-fat or low cholesterol diet	LDL Cholesterol	Myocardial infarction (early onset)	18193044, 18262040	LDL Cholesterol	NONE	C/T	T	0.712
RS646776	Dieting	WHI	EA	G	0.66029	-0.0204841	0.0466064	13030	0.217575	Low calorie diet	LDL Cholesterol	Myocardial infarction (early onset)	18193044, 18262040	LDL Cholesterol	NONE	C/T	T	0.712
RS646776	Dieting	WHI	EA	G	0.753034	0.0253718	0.0806373	12928	0.217242	Diabetic or ADA diet	LDL Cholesterol	Myocardial infarction (early onset)	18193044, 18262040	LDL Cholesterol	NONE	C/T	T	0.712
RS646776	Dieting	WHI	EA	G	0.772687	-0.0209034	0.0723648	12935	0.217588	Lactose-free (no milk/dairy foods) diet	LDL Cholesterol	Myocardial infarction (early onset)	18193044, 18262040	LDL Cholesterol	NONE	C/T	T	0.712
RS646776	Dieting	WHI	EA	G	0.919667	-0.00345431	0.034251	12994	0.217639	Low salt (low sodium) diet	LDL Cholesterol	Myocardial infarction (early onset)	18193044, 18262040	LDL Cholesterol	NONE	C/T	T	0.712
RS646776	Dieting	WHI	EA	G	0.95457	-0.00326236	0.0572657	12774	0.218256	Other than listed special diet	LDL Cholesterol	Myocardial infarction (early onset)	18193044, 18262040	LDL Cholesterol	NONE	C/T	T	0.712
RS646776	Dieting	WHI	EA	G	0.963441	0.00166485	0.0363224	12976	0.21771	High-fiber diet	LDL Cholesterol	Myocardial infarction (early onset)	18193044, 18262040	LDL Cholesterol	NONE	C/T	T	0.712
RS646776	LDL	ARIC	EA	G	1.45e-24	-0.05271	0.00514	9176	imputed SNP	RE-CALIBRATED LDL CHOL. IN MG/DL	LDL Cholesterol	Myocardial infarction (early onset)	18193044, 18262040	LDL Cholesterol	NATURAL LOG	C/T	T	0.712
RS646776	LDL	ARIC	EA	G	6.75e-23	-6.63984	0.67219	9176	imputed SNP	RE-CALIBRATED LDL CHOL. IN MG/DL	LDL Cholesterol	Myocardial infarction (early onset)	18193044, 18262040	LDL Cholesterol	NONE	C/T	T	0.712
RS646776	LDL	WHI	EA	G	7.23e-05	-0.06038	0.0151437	898	0.224388	Core LDL Cholesterol (Mg/dl)	LDL Cholesterol	Myocardial infarction (early onset)	18193044, 18262040	LDL Cholesterol	NATURAL LOG	C/T	T	0.712
RS646776	LDL	WHI	EA	G	0.000439726	-6.89586	1.95452	898	0.224388	Core LDL Cholesterol (Mg/dl)	LDL Cholesterol	Myocardial infarction (early onset)	18193044, 18262040	LDL Cholesterol	NONE	C/T	T	0.712
RS646776	SerumCholesterol	ARIC	AA	G	3.43e-05	-0.01756	0.00423	3807	0.3574	TOTAL CHOLESTEROL IN MMOL/L	LDL Cholesterol	Myocardial infarction (early onset)	18193044, 18262040	LDL Cholesterol	NATURAL LOG	C/T	T	0.733
RS646776	SerumCholesterol	ARIC	AA	G	3.53e-05	-0.11528	0.02784	3807	0.3574	TOTAL CHOLESTEROL IN MMOL/L	LDL Cholesterol	Myocardial infarction (early onset)	18193044, 18262040	LDL Cholesterol	NONE	C/T	T	0.733
RS646776	SerumCholesterol	WHI	AA	G	0.00153443	-0.216642	0.0683825	4041	0.337788	High cholesterol requiring pills ever	LDL Cholesterol	Myocardial infarction (early onset)	18193044, 18262040	LDL Cholesterol	NONE	C/T	T	0.733
RS646776	SerumCholesterol	WHI	AA	G	0.0133065	-0.0219382	0.00884657	1009	0.32557	Core Total Cholesterol (Mg/dl)	LDL Cholesterol	Myocardial infarction (early onset)	18193044, 18262040	LDL Cholesterol	NATURAL LOG	C/T	T	0.733
RS646776	SerumCholesterol	WHI	AA	G	0.0175847	-4.589	1.92964	1009	0.32557	Core Total Cholesterol (Mg/dl)	LDL Cholesterol	Myocardial infarction (early onset)	18193044, 18262040	LDL Cholesterol	NONE	C/T	T	0.733
RS646776	SerumCholesterol	ARIC	EA	G	5.56e-19	-0.02519	0.00282	9326	imputed SNP	TOTAL CHOLESTEROL IN MMOL/L	LDL Cholesterol	Myocardial infarction (early onset)	18193044, 18262040	LDL Cholesterol	NATURAL LOG	C/T	T	0.712
RS646776	SerumCholesterol	ARIC	EA	G	5.42e-18	-0.16153	0.01865	9326	imputed SNP	TOTAL CHOLESTEROL IN MMOL/L	LDL Cholesterol	Myocardial infarction (early onset)	18193044, 18262040	LDL Cholesterol	NONE	C/T	T	0.712
RS646776	SerumCholesterol	WHI	EA	G	3.31e-10	-0.280119	0.0445797	12396	0.218498	High cholesterol requiring pills ever	LDL Cholesterol	Myocardial infarction (early onset)	18193044, 18262040	LDL Cholesterol	NONE	C/T	T	0.712
RS646776	SerumCholesterol	WHI	EA	G	7.7e-05	-0.036721	0.00924629	920	0.222826	Core Total Cholesterol (Mg/dl)	LDL Cholesterol	Myocardial infarction (early onset)	18193044, 18262040	LDL Cholesterol	NATURAL LOG	C/T	T	0.712
RS646776	SerumCholesterol	WHI	EA	G	0.00019066	-7.96872	2.12709	920	0.222826	Core Total Cholesterol (Mg/dl)	LDL Cholesterol	Myocardial infarction (early onset)	18193044, 18262040	LDL Cholesterol	NONE	C/T	T	0.712
RS693	SerumCholesterol	ARIC	EA	A	2.11e-13	0.01708	0.00232	9306	0.5042	TOTAL CHOLESTEROL IN MMOL/L	LDL Cholesterol	Triglycerides, Total cholesterol, ApoB	18193044	LDL Cholesterol	NATURAL LOG	G/A	A	0.5
RS693	SerumCholesterol	ARIC	EA	A	4.2e-13	0.11137	0.01534	9306	0.5042	TOTAL CHOLESTEROL IN MMOL/L	LDL Cholesterol	Triglycerides, Total cholesterol, ApoB	18193044	LDL Cholesterol	NONE	G/A	A	0.5
RS693	SerumCholesterol	WHI	EA	A	1.43e-05	0.150567	0.0347011	12411	0.496817	High cholesterol requiring pills ever	LDL Cholesterol	Triglycerides, Total cholesterol, ApoB	18193044	LDL Cholesterol	NONE	G/A	A	0.5
RS693	SerumCholesterol	WHI	EA	A	0.189759	2.28435	1.74077	924	0.491342	Core Total Cholesterol (Mg/dl)	LDL Cholesterol	Triglycerides, Total cholesterol, ApoB	18193044	LDL Cholesterol	NONE	G/A	A	0.5
RS693	SerumCholesterol	WHI	EA	A	0.211654	0.00947024	0.00757681	924	0.491342	Core Total Cholesterol (Mg/dl)	LDL Cholesterol	Triglycerides, Total cholesterol, ApoB	18193044	LDL Cholesterol	NATURAL LOG	G/A	A	0.5
RS754523	SerumCholesterol	ARIC	EA	T	3.01e-10	-0.01572	0.00249	9314	0.6748	TOTAL CHOLESTEROL IN MMOL/L	LDL Cholesterol		18193043	LDL Cholesterol	NATURAL LOG	G/A	A	0.708
RS754523	SerumCholesterol	ARIC	EA	T	5.52e-10	-0.10223	0.01646	9314	0.6748	TOTAL CHOLESTEROL IN MMOL/L	LDL Cholesterol		18193043	LDL Cholesterol	NONE	G/A	A	0.708
RS754523	SerumCholesterol	WHI	EA	T	0.000476068	-0.128629	0.0368157	12427	0.689708	High cholesterol requiring pills ever	LDL Cholesterol		18193043	LDL Cholesterol	NONE	G/A	A	0.708
RS754523	SerumCholesterol	WHI	EA	T	0.675665	0.00348665	0.00833093	922	0.690347	Core Total Cholesterol (Mg/dl)	LDL Cholesterol		18193043	LDL Cholesterol	NATURAL LOG	G/A	A	0.708
RS754523	SerumCholesterol	WHI	EA	T	0.865164	0.325183	1.91451	922	0.690347	Core Total Cholesterol (Mg/dl)	LDL Cholesterol		18193043	LDL Cholesterol	NONE	G/A	A	0.708
RS7903146	Diabetes	WHI	EA	C	2.48e-11	-0.393832	0.0590026	13323	0.704392	Diabetes ever	Type 2 Diabetes		19734900, 17668382, 17463246, 17463248, 18372903, 17293876, 17460697, 19056611, 19401414	Type 2 Diabetes	NONE	T/C	C	0.75
RS7903146	Diabetes	ARIC	EA	C	2.04e-08	-0.27965	0.04986	10725	0.7043	DIABETES W/ FASTING GLUCOSE CUTPT.<126	Type 2 Diabetes		19734900, 17668382, 17463246, 17463248, 18372903, 17293876, 17460697, 19056611, 19401414	Type 2 Diabetes	NONE	T/C	C	0.75
RS7903146	Diabetes	WHI	EA	C	5.69e-08	-0.402213	0.0740939	13313	0.704392	Diabetes now	Type 2 Diabetes		19734900, 17668382, 17463246, 17463248, 18372903, 17293876, 17460697, 19056611, 19401414	Type 2 Diabetes	NONE	T/C	C	0.75
RS7903146	Diabetes	ARIC	EA	C	2.59e-07	-0.28476	0.05528	10731	0.7043	DIABETES	Type 2 Diabetes		19734900, 17668382, 17463246, 17463248, 18372903, 17293876, 17460697, 19056611, 19401414	Type 2 Diabetes	NONE	T/C	C	0.75
RS7903146	Diabetes	WHI	EA	C	2.99e-07	-0.35383	0.0690491	13320	0.704392	Special diet for diabetes	Type 2 Diabetes		19734900, 17668382, 17463246, 17463248, 18372903, 17293876, 17460697, 19056611, 19401414	Type 2 Diabetes	NONE	T/C	C	0.75
RS7903146	Diabetes	ARIC	EA	C	3.24e-07	-0.31791	0.06223	10740	0.7043	DIABETES EVER DIAGNOSED?	Type 2 Diabetes		19734900, 17668382, 17463246, 17463248, 18372903, 17293876, 17460697, 19056611, 19401414	Type 2 Diabetes	NONE	T/C	C	0.75
RS7903146	Diabetes	WHI	EA	C	0.00781049	-0.490471	0.184377	13319	0.704392	Insulin shots now	Type 2 Diabetes		19734900, 17668382, 17463246, 17463248, 18372903, 17293876, 17460697, 19056611, 19401414	Type 2 Diabetes	NONE	T/C	C	0.75
RS7903146	Diabetes	WHI	EA	C	0.0132578	-0.417377	0.168517	13320	0.704392	Insulin shots ever	Type 2 Diabetes		19734900, 17668382, 17463246, 17463248, 18372903, 17293876, 17460697, 19056611, 19401414	Type 2 Diabetes	NONE	T/C	C	0.75
RS7903146	PlasmaSerumGlucose	ARIC	EA	C	2.09e-07	-0.01555	0.00299	10739	0.7043	DERIVED GLUCOSE VALUE IN MG/DL	Type 2 Diabetes		19734900, 17668382, 17463246, 17463248, 18372903, 17293876, 17460697, 19056611, 19401414	Type 2 Diabetes	NATURAL LOG	T/C	C	0.75
RS7903146	PlasmaSerumGlucose	ARIC	EA	C	1.73e-05	-2.04493	0.47566	10739	0.7043	DERIVED GLUCOSE VALUE IN MG/DL	Type 2 Diabetes		19734900, 17668382, 17463246, 17463248, 18372903, 17293876, 17460697, 19056611, 19401414	Type 2 Diabetes	NONE	T/C	C	0.75
RS7903146	PlasmaSerumGlucose	WHI	EA	C	0.00839069	-0.023648	0.00895195	918	0.703704	Core Glucose (Mg/dl)	Type 2 Diabetes		19734900, 17668382, 17463246, 17463248, 18372903, 17293876, 17460697, 19056611, 19401414	Type 2 Diabetes	NATURAL LOG	T/C	C	0.75
RS7903146	PlasmaSerumGlucose	WHI	EA	C	0.0184269	-2.76673	1.17177	918	0.703704	Core Glucose (Mg/dl)	Type 2 Diabetes		19734900, 17668382, 17463246, 17463248, 18372903, 17293876, 17460697, 19056611, 19401414	Type 2 Diabetes	NONE	T/C	C	0.75
RS8050136	BMI	ARIC	EA	A	2.92e-13	0.52277	0.07153	9336	0.4051	BODY MASS INDEX IN KG/(M*M)	Obesity	Type 2 diabetes	17554300, 19079260, 17463249, 17463248,18159244, 19056611, 17658951	Obesity	NONE	A/C	C	0.55
RS8050136	BMI	ARIC	EA	A	5.21e-13	0.01766	0.00244	9336	0.4051	BODY MASS INDEX IN KG/(M*M)	Obesity	Type 2 diabetes	17554300, 19079260, 17463249, 17463248,18159244, 19056611, 17658951	Obesity	NATURAL LOG	A/C	C	0.55
RS8050136	BMI	ARIC	EA	A	1.66e-10	3.3833	0.52889	9336	0.4051	WEIGHT TO THE NEAREST LB	Obesity	Type 2 diabetes	17554300, 19079260, 17463249, 17463248,18159244, 19056611, 17658951	Obesity	NONE	A/C	C	0.55
RS8050136	BMI	ARIC	EA	A	5.48e-10	0.01907	0.00307	9336	0.4051	WEIGHT TO THE NEAREST LB	Obesity	Type 2 diabetes	17554300, 19079260, 17463249, 17463248,18159244, 19056611, 17658951	Obesity	NATURAL LOG	A/C	C	0.55
RS8050136	BMI	WHI	EA	A	7.09e-08	0.0139558	0.00258824	13233	0.408297	BMI	Obesity	Type 2 diabetes	17554300, 19079260, 17463249, 17463248,18159244, 19056611, 17658951	Obesity	NATURAL LOG	A/C	C	0.55
RS8050136	BMI	ARIC	EA	A	4.6e-07	2.26668	0.44923	9314	0.4051	WEIGHT AT THE AGE OF 25	Obesity	Type 2 diabetes	17554300, 19079260, 17463249, 17463248,18159244, 19056611, 17658951	Obesity	NONE	A/C	C	0.55
RS8050136	BMI	WHI	EA	A	9.46e-07	0.40934	0.083456	13233	0.408297	BMI	Obesity	Type 2 diabetes	17554300, 19079260, 17463249, 17463248,18159244, 19056611, 17658951	Obesity	NONE	A/C	C	0.55
RS8050136	BMI	ARIC	EA	A	3.15e-06	0.01423	0.00305	9314	0.4051	WEIGHT AT THE AGE OF 25	Obesity	Type 2 diabetes	17554300, 19079260, 17463249, 17463248,18159244, 19056611, 17658951	Obesity	NATURAL LOG	A/C	C	0.55
RS8050136	Diabetes	ARIC	EA	A	0.00161756	0.16446	0.05216	9327	0.4051	DIABETES W/ FASTING GLUCOSE CUTPT.<126	Obesity	Type 2 diabetes	17554300, 19079260, 17463249, 17463248,18159244, 19056611, 17658951	Obesity	NONE	A/C	C	0.55
RS8050136	Diabetes	ARIC	EA	A	0.00213385	0.18012	0.05865	9332	0.4051	DIABETES	Obesity	Type 2 diabetes	17554300, 19079260, 17463249, 17463248,18159244, 19056611, 17658951	Obesity	NONE	A/C	C	0.55
RS8050136	Diabetes	WHI	EA	A	0.00562294	0.160304	0.0578924	13323	0.408354	Diabetes ever	Obesity	Type 2 diabetes	17554300, 19079260, 17463249, 17463248,18159244, 19056611, 17658951	Obesity	NONE	A/C	C	0.55
RS8050136	Diabetes	ARIC	EA	A	0.00762489	0.1789	0.06705	9342	0.4051	DIABETES EVER DIAGNOSED?	Obesity	Type 2 diabetes	17554300, 19079260, 17463249, 17463248,18159244, 19056611, 17658951	Obesity	NONE	A/C	C	0.55
RS8050136	Diabetes	WHI	EA	A	0.0285401	0.148125	0.067644	13320	0.408408	Special diet for diabetes	Obesity	Type 2 diabetes	17554300, 19079260, 17463249, 17463248,18159244, 19056611, 17658951	Obesity	NONE	A/C	C	0.55
RS8050136	Diabetes	WHI	EA	A	0.114232	0.262563	0.166236	13320	0.408333	Insulin shots ever	Obesity	Type 2 diabetes	17554300, 19079260, 17463249, 17463248,18159244, 19056611, 17658951	Obesity	NONE	A/C	C	0.55
RS8050136	Diabetes	WHI	EA	A	0.126105	0.111869	0.0731343	13313	0.408473	Diabetes now	Obesity	Type 2 diabetes	17554300, 19079260, 17463249, 17463248,18159244, 19056611, 17658951	Obesity	NONE	A/C	C	0.55
RS8050136	Diabetes	WHI	EA	A	0.193336	0.238566	0.183404	13319	0.408289	Insulin shots now	Obesity	Type 2 diabetes	17554300, 19079260, 17463249, 17463248,18159244, 19056611, 17658951	Obesity	NONE	A/C	C	0.55
RS8050136	HipCircumference	ARIC	EA	A	7.26e-09	0.81086	0.14004	9334	0.4051	HIP GIRTH TO NEAREST CM	Obesity	Type 2 diabetes	17554300, 19079260, 17463249, 17463248,18159244, 19056611, 17658951	Obesity	NONE	A/C	C	0.55
RS8050136	HipCircumference	ARIC	EA	A	1.26e-08	0.00735	0.00129	9334	0.4051	HIP GIRTH TO NEAREST CM	Obesity	Type 2 diabetes	17554300, 19079260, 17463249, 17463248,18159244, 19056611, 17658951	Obesity	NATURAL LOG	A/C	C	0.55
RS8050136	HipCircumference	WHI	EA	A	3.11e-07	0.00766653	0.00149763	13272	0.407964	F80 Hip circumference cm	Obesity	Type 2 diabetes	17554300, 19079260, 17463249, 17463248,18159244, 19056611, 17658951	Obesity	NATURAL LOG	A/C	C	0.55
RS8050136	HipCircumference	WHI	EA	A	6.06e-07	0.841237	0.168521	13272	0.407964	F80 Hip circumference cm	Obesity	Type 2 diabetes	17554300, 19079260, 17463249, 17463248,18159244, 19056611, 17658951	Obesity	NONE	A/C	C	0.55
RS8050136	Menstruation	ARIC	EA	A	6.09e-05	-0.011	0.00274	4917	0.4051	AGE WHEN MENSTRUATION BEGAN	Obesity	Type 2 diabetes	17554300, 19079260, 17463249, 17463248,18159244, 19056611, 17658951	Obesity	NATURAL LOG	A/C	C	0.55
RS8050136	Menstruation	ARIC	EA	A	0.00011821	-0.14032	0.03642	4917	0.4051	AGE WHEN MENSTRUATION BEGAN	Obesity	Type 2 diabetes	17554300, 19079260, 17463249, 17463248,18159244, 19056611, 17658951	Obesity	NONE	A/C	C	0.55
RS8050136	Menstruation	WHI	EA	A	0.0052642	-0.103526	0.0371008	13275	0.408023	Age at first period Interested category:14	Obesity	Type 2 diabetes	17554300, 19079260, 17463249, 17463248,18159244, 19056611, 17658951	Obesity	NONE	A/C	C	0.55
RS8050136	Menstruation	WHI	EA	A	0.0357233	0.0593939	0.028282	13275	0.408023	Age at first period Interested category:12	Obesity	Type 2 diabetes	17554300, 19079260, 17463249, 17463248,18159244, 19056611, 17658951	Obesity	NONE	A/C	C	0.55
RS8050136	Menstruation	WHI	EA	A	0.0370596	-0.136388	0.0654105	11245	0.408359	Age at first regular period Interested category:16	Obesity	Type 2 diabetes	17554300, 19079260, 17463249, 17463248,18159244, 19056611, 17658951	Obesity	NONE	A/C	C	0.55
RS8050136	Menstruation	WHI	EA	A	0.0984137	0.128072	0.0774974	11245	0.408359	Age at first regular period Interested category:10	Obesity	Type 2 diabetes	17554300, 19079260, 17463249, 17463248,18159244, 19056611, 17658951	Obesity	NONE	A/C	C	0.55
RS8050136	Menstruation	WHI	EA	A	0.114741	-0.29071	0.184316	11245	0.408359	Age at first regular period Interested category:9 or less	Obesity	Type 2 diabetes	17554300, 19079260, 17463249, 17463248,18159244, 19056611, 17658951	Obesity	NONE	A/C	C	0.55
RS8050136	Menstruation	WHI	EA	A	0.120636	-0.109539	0.0705743	13275	0.408023	Age at first period Interested category:16	Obesity	Type 2 diabetes	17554300, 19079260, 17463249, 17463248,18159244, 19056611, 17658951	Obesity	NONE	A/C	C	0.55
RS8050136	Menstruation	WHI	EA	A	0.161296	-0.0501111	0.0357751	11245	0.408359	Age at first regular period Interested category:14	Obesity	Type 2 diabetes	17554300, 19079260, 17463249, 17463248,18159244, 19056611, 17658951	Obesity	NONE	A/C	C	0.55
RS8050136	Menstruation	WHI	EA	A	0.187276	-0.162907	0.123538	13275	0.408023	Age at first period Interested category:17 or older	Obesity	Type 2 diabetes	17554300, 19079260, 17463249, 17463248,18159244, 19056611, 17658951	Obesity	NONE	A/C	C	0.55
RS8050136	Menstruation	WHI	EA	A	0.368585	0.0509632	0.0566808	13275	0.408023	Age at first period Interested category:10	Obesity	Type 2 diabetes	17554300, 19079260, 17463249, 17463248,18159244, 19056611, 17658951	Obesity	NONE	A/C	C	0.55
RS8050136	Menstruation	WHI	EA	A	0.445192	-0.0363794	0.047651	11245	0.408359	Age at first regular period Interested category:17 or older	Obesity	Type 2 diabetes	17554300, 19079260, 17463249, 17463248,18159244, 19056611, 17658951	Obesity	NONE	A/C	C	0.55
RS8050136	Menstruation	WHI	EA	A	0.452654	0.0249691	0.0332479	11245	0.408359	Age at first regular period Interested category:12	Obesity	Type 2 diabetes	17554300, 19079260, 17463249, 17463248,18159244, 19056611, 17658951	Obesity	NONE	A/C	C	0.55
RS8050136	Menstruation	WHI	EA	A	0.461172	0.0227511	0.0308733	11245	0.408359	Age at first regular period Interested category:13	Obesity	Type 2 diabetes	17554300, 19079260, 17463249, 17463248,18159244, 19056611, 17658951	Obesity	NONE	A/C	C	0.55
RS8050136	Menstruation	WHI	EA	A	0.485151	0.0345489	0.0494941	11245	0.408359	Age at first regular period Interested category:15	Obesity	Type 2 diabetes	17554300, 19079260, 17463249, 17463248,18159244, 19056611, 17658951	Obesity	NONE	A/C	C	0.55
RS8050136	Menstruation	WHI	EA	A	0.492524	0.0314167	0.045777	11245	0.408359	Age at first regular period Interested category:11	Obesity	Type 2 diabetes	17554300, 19079260, 17463249, 17463248,18159244, 19056611, 17658951	Obesity	NONE	A/C	C	0.55
RS8050136	Menstruation	WHI	EA	A	0.60363	0.0183308	0.0353066	13275	0.408023	Age at first period Interested category:11	Obesity	Type 2 diabetes	17554300, 19079260, 17463249, 17463248,18159244, 19056611, 17658951	Obesity	NONE	A/C	C	0.55
RS8050136	Menstruation	WHI	EA	A	0.68534	-0.0473002	0.116737	13275	0.408023	Age at first period Interested category:9 or less	Obesity	Type 2 diabetes	17554300, 19079260, 17463249, 17463248,18159244, 19056611, 17658951	Obesity	NONE	A/C	C	0.55
RS8050136	Menstruation	WHI	EA	A	0.779288	0.00768539	0.0274236	13275	0.408023	Age at first period Interested category:13	Obesity	Type 2 diabetes	17554300, 19079260, 17463249, 17463248,18159244, 19056611, 17658951	Obesity	NONE	A/C	C	0.55
RS8050136	Menstruation	WHI	EA	A	0.901568	-0.00656494	0.0530797	13275	0.408023	Age at first period Interested category:15	Obesity	Type 2 diabetes	17554300, 19079260, 17463249, 17463248,18159244, 19056611, 17658951	Obesity	NONE	A/C	C	0.55
RS8050136	WaistHipRatio	ARIC	EA	A	1.71e-07	0.00611	0.00117	9333	0.4051	WAIST-TO-HIP RATIO	Obesity	Type 2 diabetes	17554300, 19079260, 17463249, 17463248,18159244, 19056611, 17658951	Obesity	NONE	A/C	C	0.55
RS8050136	WaistHipRatio	ARIC	EA	A	1.75e-07	0.00321	0.00061	9333	0.4051	WAIST-TO-HIP RATIO	Obesity	Type 2 diabetes	17554300, 19079260, 17463249, 17463248,18159244, 19056611, 17658951	Obesity	NATURAL LOG	A/C	C	0.55
RS8050136	WaistHipRatio	WHI	EA	A	0.00714979	0.00146	0.000542712	13269	0.407943	Waist hip ratio	Obesity	Type 2 diabetes	17554300, 19079260, 17463249, 17463248,18159244, 19056611, 17658951	Obesity	NATURAL LOG	A/C	C	0.55
RS8050136	WaistHipRatio	WHI	EA	A	0.0146254	0.00251065	0.00102818	13269	0.407943	Waist hip ratio	Obesity	Type 2 diabetes	17554300, 19079260, 17463249, 17463248,18159244, 19056611, 17658951	Obesity	NONE	A/C	C	0.55
RS8050136	WaistSize	ARIC	EA	A	1.29e-12	1.40001	0.19704	9334	0.4051	WAIST GIRTH TO NEAREST CM	Obesity	Type 2 diabetes	17554300, 19079260, 17463249, 17463248,18159244, 19056611, 17658951	Obesity	NONE	A/C	C	0.55
RS8050136	WaistSize	ARIC	EA	A	3.63e-12	0.01402	0.00201	9334	0.4051	WAIST GIRTH TO NEAREST CM	Obesity	Type 2 diabetes	17554300, 19079260, 17463249, 17463248,18159244, 19056611, 17658951	Obesity	NATURAL LOG	A/C	C	0.55
RS8050136	WaistSize	WHI	EA	A	1.91e-08	1.03477	0.184007	13284	0.407972	F80 Waist circumference cm	Obesity	Type 2 diabetes	17554300, 19079260, 17463249, 17463248,18159244, 19056611, 17658951	Obesity	NONE	A/C	C	0.55
RS8050136	WaistSize	WHI	EA	A	2.88e-08	0.0110562	0.00199132	13284	0.407972	F80 Waist circumference cm	Obesity	Type 2 diabetes	17554300, 19079260, 17463249, 17463248,18159244, 19056611, 17658951	Obesity	NATURAL LOG	A/C	C	0.55
RS3751812	BMI	WHI	EA	T	1.08e-07	0.0137573	0.00258807	13231	0.4056	BMI	Body Mass Index		17658951	Body Mass Index	NATURAL LOG	T/G	G	0.55
RS3751812	BMI	WHI	EA	T	1.27e-06	0.404448	0.0834471	13231	0.4056	BMI	Body Mass Index		17658951	Body Mass Index	NONE	T/G	G	0.55
RS3751812	BMI	EAGLE	EA	T	0.000435792	0.02062	0.00585	2451	0.3883	Body mass index	Body Mass Index		17658951	Body Mass Index	LN1	T/G	G	0.55
RS3751812	BMI	EAGLE	EA	T	0.00044618	0.59102	0.1681	2451	0.3883	Body mass index	Body Mass Index		17658951	Body Mass Index	NONE	T/G	G	0.55
RS3751812	WaistSize	WHI	EA	T	2.32e-08	1.02851	0.183996	13282	0.405323	F80 Waist circumference cm	Body Mass Index		17658951	Body Mass Index	NONE	T/G	G	0.55
RS3751812	WaistSize	WHI	EA	T	3.68e-08	0.01097	0.00199137	13282	0.405323	F80 Waist circumference cm	Body Mass Index		17658951	Body Mass Index	NATURAL LOG	T/G	G	0.55
RS3751812	WaistSize	EAGLE	EA	T	0.00272593	0.01496	0.00499	2360	0.3883	Waist circumference (cm) (2+ years)	Body Mass Index		17658951	Body Mass Index	LN1	T/G	G	0.55
RS3751812	WaistSize	EAGLE	EA	T	0.00387843	1.33345	0.46128	2360	0.3883	Waist circumference (cm) (2+ years)	Body Mass Index		17658951	Body Mass Index	NONE	T/G	G	0.55
RS1748195	Hemoglobin	EAGLE	AA	G	0.00627982	-0.13634	0.04984	2085	0.6393	Hemoglobin (g/dL)	Triglycerides, lipids		18193043	Triglycerides	NONE	C/G	G	0.75
RS1748195	Hemoglobin	EAGLE	AA	G	0.00765869	-0.00961	0.0036	2085	0.6393	Hemoglobin (g/dL)	Triglycerides, lipids		18193043	Triglycerides	LN1	C/G	G	0.75
RS1748195	Hemoglobin	WHI	AA	G	0.00956739	-0.00463982	0.00178986	4195	0.641597	Hemoglobin (gm/dl)	Triglycerides, lipids		18193043	Triglycerides	NATURAL LOG	C/G	G	0.75
RS1748195	Hemoglobin	WHI	AA	G	0.0119444	-0.0648792	0.0257981	4195	0.641597	Hemoglobin (gm/dl)	Triglycerides, lipids		18193043	Triglycerides	NONE	C/G	G	0.75
RS1748195	Hemoglobin	EAGLE	AA	G	0.179938	-0.11053	0.0824	2085	0.6393	Mean cell hemoglobin: SI (pg)	Triglycerides, lipids		18193043	Triglycerides	NONE	C/G	G	0.75
RS1748195	Hemoglobin	EAGLE	AA	G	0.18347	-0.00388	0.00292	2085	0.6393	Mean cell hemoglobin: SI (pg)	Triglycerides, lipids		18193043	Triglycerides	LN1	C/G	G	0.75
RS1748195	Hemoglobin	EAGLE	AA	G	0.285331	-0.00092767	0.00086804	2085	0.6393	Mean cell hemoglobin concentration	Triglycerides, lipids		18193043	Triglycerides	LN1	C/G	G	0.75
RS1748195	Hemoglobin	EAGLE	AA	G	0.287858	-0.03252	0.03059	2085	0.6393	Mean cell hemoglobin concentration	Triglycerides, lipids		18193043	Triglycerides	NONE	C/G	G	0.75
RS1800795	carotene	ARIC	AA	C	0.00273968	0.25762	0.08593	3071	0.06451	ALPHA CAROTENE MCG	C-reactive Protein		15820616, 16544245, 16644865, 17003362, 17416766, 17623760, 17694420, 17916900, 17996468, 18041006, 18239642, 18257935, 18276608, 18321738, 18449426, 18458677, 18752089, 18992263, 19056105, 19106168, 19140096, 19267250, 19280716, 19330901, 19377912, 19387461, 19435922, 19452524, 19542902, 19592000, 19671870, 19833146, 19853505, 19876004, 20043205, 20044998, 20132806, 20149313, 20175976, 20176930,…	C-reactive Protein	NATURAL LOG	G
RS1800795	carotene	ARIC	AA	C	0.00543043	0.11681	0.04198	3071	0.06451	BETA CAROTENE MCG	C-reactive Protein		15820616, 16544245, 16644865, 17003362, 17416766, 17623760, 17694420, 17916900, 17996468, 18041006, 18239642, 18257935, 18276608, 18321738, 18449426, 18458677, 18752089, 18992263, 19056105, 19106168, 19140096, 19267250, 19280716, 19330901, 19377912, 19387461, 19435922, 19452524, 19542902, 19592000, 19671870, 19833146, 19853505, 19876004, 20043205, 20044998, 20132806, 20149313, 20175976, 20176930,…	C-reactive Protein	NATURAL LOG	G
RS1800795	carotene	EAGLE	AA	C	0.00943622	0.23733	0.09134	1964	0.0775	Carotenes (RE)	C-reactive Protein		15820616, 16544245, 16644865, 17003362, 17416766, 17623760, 17694420, 17916900, 17996468, 18041006, 18239642, 18257935, 18276608, 18321738, 18449426, 18458677, 18752089, 18992263, 19056105, 19106168, 19140096, 19267250, 19280716, 19330901, 19377912, 19387461, 19435922, 19452524, 19542902, 19592000, 19671870, 19833146, 19853505, 19876004, 20043205, 20044998, 20132806, 20149313, 20175976, 20176930,…	C-reactive Protein	LN1	G
RS1800795	carotene	ARIC	AA	C	0.0381998	277.12	133.642	3071	0.06451	BETA CAROTENE MCG	C-reactive Protein		15820616, 16544245, 16644865, 17003362, 17416766, 17623760, 17694420, 17916900, 17996468, 18041006, 18239642, 18257935, 18276608, 18321738, 18449426, 18458677, 18752089, 18992263, 19056105, 19106168, 19140096, 19267250, 19280716, 19330901, 19377912, 19387461, 19435922, 19452524, 19542902, 19592000, 19671870, 19833146, 19853505, 19876004, 20043205, 20044998, 20132806, 20149313, 20175976, 20176930,…	C-reactive Protein	NONE	G
RS1800795	carotene	EAGLE	AA	C	0.0459117	110.015	55.0773	1964	0.0775	Carotenes (RE)	C-reactive Protein		15820616, 16544245, 16644865, 17003362, 17416766, 17623760, 17694420, 17916900, 17996468, 18041006, 18239642, 18257935, 18276608, 18321738, 18449426, 18458677, 18752089, 18992263, 19056105, 19106168, 19140096, 19267250, 19280716, 19330901, 19377912, 19387461, 19435922, 19452524, 19542902, 19592000, 19671870, 19833146, 19853505, 19876004, 20043205, 20044998, 20132806, 20149313, 20175976, 20176930,…	C-reactive Protein	NONE	G
RS1800795	carotene	ARIC	AA	C	0.0737373	66.7858	37.3345	3071	0.06451	ALPHA CAROTENE MCG	C-reactive Protein		15820616, 16544245, 16644865, 17003362, 17416766, 17623760, 17694420, 17916900, 17996468, 18041006, 18239642, 18257935, 18276608, 18321738, 18449426, 18458677, 18752089, 18992263, 19056105, 19106168, 19140096, 19267250, 19280716, 19330901, 19377912, 19387461, 19435922, 19452524, 19542902, 19592000, 19671870, 19833146, 19853505, 19876004, 20043205, 20044998, 20132806, 20149313, 20175976, 20176930,…	C-reactive Protein	NONE	G
RS2231142	SerumUricAcid	ARIC	EA	C	1.67e-17	-0.28063	0.0329	10898	0.8935	URIC ACID (MG-DL)	Gout	Serum urate, Serum uric acid	18834626, 19503597	Gout	NONE	T/G	G	0.883
RS2231142	SerumUricAcid	ARIC	EA	C	1.17e-14	-0.03702	0.00479	10898	0.8935	URIC ACID (MG-DL)	Gout	Serum urate, Serum uric acid	18834626, 19503597	Gout	NATURAL LOG	T/G	G	0.883
RS2231142	SerumUricAcid	EAGLE	EA	C	3.72e-06	-17.0629	3.68011	2579	0.8821	Serum uric acid: SI (umol/L)	Gout	Serum urate, Serum uric acid	18834626, 19503597	Gout	NONE	T/G	G	0.883
RS2231142	SerumUricAcid	EAGLE	EA	C	3.73e-06	-0.28685	0.06187	2579	0.8821	Serum uric acid	Gout	Serum urate, Serum uric acid	18834626, 19503597	Gout	NONE	T/G	G	0.883
RS2231142	SerumUricAcid	EAGLE	EA	C	1.49e-05	-0.04223	0.00973	2579	0.8821	Serum uric acid	Gout	Serum urate, Serum uric acid	18834626, 19503597	Gout	LN1	T/G	G	0.883
RS2231142	SerumUricAcid	EAGLE	EA	C	1.85e-05	-0.05019	0.0117	2579	0.8821	Serum uric acid: SI (umol/L)	Gout	Serum urate, Serum uric acid	18834626, 19503597	Gout	LN1	T/G	G	0.883
RS964184	SerumCholesterol	WHI	EA	G	2.06e-14	0.351856	0.0460123	12433	0.140151	High cholesterol requiring pills ever	HDL Cholesterol, lipids	Triglycerides, Triglyceride levels	18193043	HDL Cholesterol	NONE	G/C	C	0.892
RS964184	SerumCholesterol	WHI	EA	G	0.00153277	0.0346847	0.0109143	924	0.138528	Core Total Cholesterol (Mg/dl)	HDL Cholesterol, lipids	Triglycerides, Triglyceride levels	18193043	HDL Cholesterol	NATURAL LOG	G/C	C	0.892
RS964184	SerumCholesterol	WHI	EA	G	0.00302042	7.46203	2.50947	924	0.138528	Core Total Cholesterol (Mg/dl)	HDL Cholesterol, lipids	Triglycerides, Triglyceride levels	18193043	HDL Cholesterol	NONE	G/C	C	0.892
RS964184	SerumCholesterol	EAGLE	EA	G	0.00828002	4.88553	1.84885	2592	0.1417	Serum cholesterol (mg/dL)	HDL Cholesterol, lipids	Triglycerides, Triglyceride levels	18193043	HDL Cholesterol	NONE	G/C	C	0.892
RS964184	SerumCholesterol	EAGLE	EA	G	0.00828622	0.12633	0.04781	2592	0.1417	Serum cholesterol: SI (mmol/L)	HDL Cholesterol, lipids	Triglycerides, Triglyceride levels	18193043	HDL Cholesterol	NONE	G/C	C	0.892
RS964184	SerumCholesterol	EAGLE	EA	G	0.0127724	0.0185	0.00743	2592	0.1417	Serum cholesterol: SI (mmol/L)	HDL Cholesterol, lipids	Triglycerides, Triglyceride levels	18193043	HDL Cholesterol	LN1	G/C	C	0.892
RS964184	SerumCholesterol	EAGLE	EA	G	0.0139214	0.02174	0.00884	2592	0.1417	Serum cholesterol (mg/dL)	HDL Cholesterol, lipids	Triglycerides, Triglyceride levels	18193043	HDL Cholesterol	LN1	G/C	C	0.892
RS964184	SerumCholesterol	EAGLE	EA	G	0.038545	3.72687	1.80036	2594	0.1417	Serum cholesterol (mg/dL)	HDL Cholesterol, lipids	Triglycerides, Triglyceride levels	18193043	HDL Cholesterol	NONE	G/C	C	0.892
RS964184	SerumCholesterol	EAGLE	EA	G	0.0385696	0.09636	0.04656	2594	0.1417	Serum cholesterol: SI (mmol/L)	HDL Cholesterol, lipids	Triglycerides, Triglyceride levels	18193043	HDL Cholesterol	NONE	G/C	C	0.892
RS964184	SerumCholesterol	EAGLE	EA	G	0.0453057	0.01475	0.00737	2594	0.1417	Serum cholesterol: SI (mmol/L)	HDL Cholesterol, lipids	Triglycerides, Triglyceride levels	18193043	HDL Cholesterol	LN1	G/C	C	0.892
RS964184	SerumCholesterol	EAGLE	EA	G	0.047062	0.01748	0.0088	2594	0.1417	Serum cholesterol (mg/dL)	HDL Cholesterol, lipids	Triglycerides, Triglyceride levels	18193043	HDL Cholesterol	LN1	G/C	C	0.892
RS964184	SerumCholesterol	EAGLE	H	G	0.00210387	0.01954	0.00635	2034	0.2883	Serum cholesterol: SI (mmol/L)	HDL Cholesterol, lipids	Triglycerides, Triglyceride levels	18193043	HDL Cholesterol	LN1
RS964184	SerumCholesterol	EAGLE	H	G	0.00217528	0.02335	0.00761	2034	0.2883	Serum cholesterol (mg/dL)	HDL Cholesterol, lipids	Triglycerides, Triglyceride levels	18193043	HDL Cholesterol	LN1
RS964184	SerumCholesterol	EAGLE	H	G	0.00249976	0.11993	0.03962	2034	0.2883	Serum cholesterol: SI (mmol/L)	HDL Cholesterol, lipids	Triglycerides, Triglyceride levels	18193043	HDL Cholesterol	NONE
RS964184	SerumCholesterol	EAGLE	H	G	0.00250278	4.63697	1.53198	2034	0.2883	Serum cholesterol (mg/dL)	HDL Cholesterol, lipids	Triglycerides, Triglyceride levels	18193043	HDL Cholesterol	NONE
RS964184	SerumCholesterol	EAGLE	H	G	0.00290548	0.01895	0.00636	2040	0.2883	Serum cholesterol: SI (mmol/L)	HDL Cholesterol, lipids	Triglycerides, Triglyceride levels	18193043	HDL Cholesterol	LN1
RS964184	SerumCholesterol	EAGLE	H	G	0.0029777	0.02272	0.00764	2040	0.2883	Serum cholesterol (mg/dL)	HDL Cholesterol, lipids	Triglycerides, Triglyceride levels	18193043	HDL Cholesterol	LN1
RS964184	SerumCholesterol	WHI	H	G	0.00339073	0.285194	0.0973391	1859	0.249328	High cholesterol requiring pills ever	HDL Cholesterol, lipids	Triglycerides, Triglyceride levels	18193043	HDL Cholesterol	NONE
RS964184	SerumCholesterol	EAGLE	H	G	0.00341676	4.49692	1.53428	2040	0.2883	Serum cholesterol (mg/dL)	HDL Cholesterol, lipids	Triglycerides, Triglyceride levels	18193043	HDL Cholesterol	NONE
RS964184	SerumCholesterol	EAGLE	H	G	0.00343975	0.1162	0.03967	2040	0.2883	Serum cholesterol: SI (mmol/L)	HDL Cholesterol, lipids	Triglycerides, Triglyceride levels	18193043	HDL Cholesterol	NONE
RS964184	SerumCholesterol	WHI	H	G	0.336245	-2.39347	2.4867	517	0.250484	Core Total Cholesterol (Mg/dl)	HDL Cholesterol, lipids	Triglycerides, Triglyceride levels	18193043	HDL Cholesterol	NONE
RS964184	SerumCholesterol	WHI	H	G	0.423813	-0.00904344	0.0112978	517	0.250484	Core Total Cholesterol (Mg/dl)	HDL Cholesterol, lipids	Triglycerides, Triglyceride levels	18193043	HDL Cholesterol	NATURAL LOG
RS964184	SerumTriglycerides	EAGLE	EA	G	6e-09	0.08021	0.01374	2594	0.1417	Serum triglycerides: SI (mmol/L)	HDL Cholesterol, lipids	Triglycerides, Triglyceride levels	18193043	HDL Cholesterol	LN1	G/C	C	0.892
RS964184	SerumTriglycerides	EAGLE	EA	G	1.37e-08	0.1265	0.02221	2594	0.1417	Serum triglycerides (mg/dL)	HDL Cholesterol, lipids	Triglycerides, Triglyceride levels	18193043	HDL Cholesterol	LN1	G/C	C	0.892
RS964184	SerumTriglycerides	EAGLE	EA	G	3.92e-08	0.28803	0.05227	2594	0.1417	Serum triglycerides: SI (mmol/L)	HDL Cholesterol, lipids	Triglycerides, Triglyceride levels	18193043	HDL Cholesterol	NONE	G/C	C	0.892
RS964184	SerumTriglycerides	EAGLE	EA	G	3.94e-08	25.507	4.6293	2594	0.1417	Serum triglycerides (mg/dL)	HDL Cholesterol, lipids	Triglycerides, Triglyceride levels	18193043	HDL Cholesterol	NONE	G/C	C	0.892
RS964184	SerumTriglycerides	WHI	EA	G	0.00187148	0.0947574	0.0303814	924	0.138528	Core Triglyceride (Mg/dl)	HDL Cholesterol, lipids	Triglycerides, Triglyceride levels	18193043	HDL Cholesterol	NATURAL LOG	G/C	C	0.892
RS964184	SerumTriglycerides	WHI	EA	G	0.00656178	16.217	5.95227	924	0.138528	Core Triglyceride (Mg/dl)	HDL Cholesterol, lipids	Triglycerides, Triglyceride levels	18193043	HDL Cholesterol	NONE	G/C	C	0.892
RS964184	SerumTriglycerides	EAGLE	H	G	1.16369e-13	0.09182	0.01246	2040	0.2883	Serum triglycerides: SI (mmol/L)	HDL Cholesterol, lipids	Triglycerides, Triglyceride levels	18193043	HDL Cholesterol	LN1
RS964184	SerumTriglycerides	EAGLE	H	G	3.46175e-13	0.14365	0.01989	2040	0.2883	Serum triglycerides (mg/dL)	HDL Cholesterol, lipids	Triglycerides, Triglyceride levels	18193043	HDL Cholesterol	LN1
RS964184	SerumTriglycerides	EAGLE	H	G	3.54188e-12	28.3193	4.10994	2040	0.2883	Serum triglycerides (mg/dL)	HDL Cholesterol, lipids	Triglycerides, Triglyceride levels	18193043	HDL Cholesterol	NONE
RS964184	SerumTriglycerides	EAGLE	H	G	3.54188e-12	0.31978	0.0464	2040	0.2883	Serum triglycerides: SI (mmol/L)	HDL Cholesterol, lipids	Triglycerides, Triglyceride levels	18193043	HDL Cholesterol	NONE
RS964184	SerumTriglycerides	WHI	H	G	2.51e-05	23.4554	5.5161	517	0.250484	Core Triglyceride (Mg/dl)	HDL Cholesterol, lipids	Triglycerides, Triglyceride levels	18193043	HDL Cholesterol	NONE
RS964184	SerumTriglycerides	WHI	H	G	3.47e-05	0.120486	0.0288466	517	0.250484	Core Triglyceride (Mg/dl)	HDL Cholesterol, lipids	Triglycerides, Triglyceride levels	18193043	HDL Cholesterol	NATURAL LOG
RS7901695	Diabetes	WHI	EA	C	3.78e-10	0.368142	0.0587824	13247	0.312939	Diabetes ever	Type 2 Diabetes		17463249, 17463246, 17668382	Type 2 Diabetes	NONE	C/T	T	0.733
RS7901695	Diabetes	ARIC	EA	C	1.34e-09	0.32709	0.05396	9328	0.3124	DIABETES W/ FASTING GLUCOSE CUTPT.<126	Type 2 Diabetes		17463249, 17463246, 17668382	Type 2 Diabetes	NONE	C/T	T	0.733
RS7901695	Diabetes	ARIC	EA	C	1.03e-08	0.3464	0.0605	9333	0.3124	DIABETES	Type 2 Diabetes		17463249, 17463246, 17668382	Type 2 Diabetes	NONE	C/T	T	0.733
RS7901695	Diabetes	ARIC	EA	C	2.51e-08	0.3836	0.06884	9343	0.3124	DIABETES EVER DIAGNOSED?	Type 2 Diabetes		17463249, 17463246, 17668382	Type 2 Diabetes	NONE	C/T	T	0.733
RS7901695	Diabetes	WHI	EA	C	1.89e-07	0.384711	0.0738393	13237	0.31276	Diabetes now	Type 2 Diabetes		17463249, 17463246, 17668382	Type 2 Diabetes	NONE	C/T	T	0.733
RS7901695	Diabetes	WHI	EA	C	1.99e-06	0.327158	0.0688081	13244	0.312972	Special diet for diabetes	Type 2 Diabetes		17463249, 17463246, 17668382	Type 2 Diabetes	NONE	C/T	T	0.733
RS7901695	Diabetes	WHI	EA	C	0.0259745	0.411573	0.184844	13243	0.312958	Insulin shots now	Type 2 Diabetes		17463249, 17463246, 17668382	Type 2 Diabetes	NONE	C/T	T	0.733
RS7901695	Diabetes	WHI	EA	C	0.0295675	0.366466	0.168425	13244	0.312934	Insulin shots ever	Type 2 Diabetes		17463249, 17463246, 17668382	Type 2 Diabetes	NONE	C/T	T	0.733
RS7901695	WhiteBloodCount	ARIC	AA	C	0.00275316	-0.02028	0.00677	3053	0.4503	WHITE BLOOD COUNT	Type 2 Diabetes		17463249, 17463246, 17668382	Type 2 Diabetes	NATURAL LOG	T/C	C	0.525
RS7901695	WhiteBloodCount	ARIC	AA	C	0.00703476	-0.13698	0.05079	3053	0.4503	WHITE BLOOD COUNT	Type 2 Diabetes		17463249, 17463246, 17668382	Type 2 Diabetes	NONE	T/C	C	0.525
RS7901695	WhiteBloodCount	WHI	AA	C	0.00773447	-0.0153364	0.00575531	4182	0.449546	White blood cell (Kcell/ml)	Type 2 Diabetes		17463249, 17463246, 17668382	Type 2 Diabetes	NATURAL LOG	T/C	C	0.525
RS7901695	WhiteBloodCount	WHI	AA	C	0.100619	-0.44781	0.272686	4182	0.449546	White blood cell (Kcell/ml)	Type 2 Diabetes		17463249, 17463246, 17668382	Type 2 Diabetes	NONE	T/C	C	0.525
RS2383207	VitaminB12	WHI	EA	c	0.00334872	0.138181	0.0470917	13254	0.458126	Dietary Vitamin B12 (mcg)	Myocardial infarction		17478679	Myocardial infarction	NONE	A/G	G	0.525
RS2383207	VitaminB12	ARIC	EA	C	0.00394864	0.02012	0.00698	9197	imputed SNP	VITAMIN B12 (MICROGRAMS)	Myocardial infarction		17478679	Myocardial infarction	NATURAL LOG	A/G	G	0.525
RS2383207	VitaminB12	WHI	EA	C	0.00434438	0.0162196	0.0056861	13254	0.458126	Dietary Vitamin B12 (mcg)	Myocardial infarction		17478679	Myocardial infarction	NATURAL LOG	A/G	G	0.525
RS2383207	VitaminB12	ARIC	EA	C	0.0101535	0.14922	0.05804	9197	imputed SNP	VITAMIN B12 (MICROGRAMS)	Myocardial infarction		17478679	Myocardial infarction	NONE	A/G	G	0.525
