# Supplementary material for: Phenome-Wide Association Study (PheWAS) for Detection of Pleiotropy within the Population Architecture using Genomics and Epidemiology (PAGE) Network
Source: PLoS Genet. 2013 Jan 31;9(1):e1003087. doi: 10.1371/journal.pgen.1003087 (PMC3561060; doi:10.1371/journal.pgen.1003087)
Supplement: Table S4 — The 52 PheWAS results that replicated previously published genotype-phenotype associations. (XLSX) [file pgen.1003087.s004.xlsx]

## Sheet: Fixed_Table_KnownResults_PAGEPa
GENE	SNP ID	CA	CAF	Associated Phenotype Class	Previously Associated Phenotype	Ethnicity	P-Values	Phenotypes	Sample_Size	substudies	substudy_count	References
CDKN2A,CDKN2B	RS10757278	A	0.5	cardiac	Myocardial infarction	EA	0.00229458,0.000138912,0.00635483	MI MODIFIED BL STAT,MI ,MI STATUS AT BASELINE	4479,13313,4479	CHS,WHI,CHS	2	17478679
HHEX	RS1111875	A	0.6	Diabetes	Type 2 Diabetes	EA	0.00626663,0.00167283,0.00111134,0.0064866	Special diet for diabetes ,Diabetes ever ,DIABETES EVER DIAGNOSED?,DIABETES	13321,13324,9341,9331	WHI,WHI,ARIC,ARIC	2	19401414, 17293876, 17463249, 17463248, 17463246, 17460697
PCSK9	RS11591147	G	0.99	LDL Cholesterol	LDL Cholesterol, lipids	EA	3.31e-21,2.56e-10,5.86e-23,2.14e-09	RE-CALIBRATED LDL CHOL. IN MG/DL,LN1 CALCULATED LDL,LN1 RE-CALIBRATED LDL CHOL. IN MG/DL,CALCULATED LDL	10656,4413,10656,4413	ARIC,CHS,ARIC,CHS	2	18193044
HMGCR	RS12654264	A	0.6	LDL Cholesterol	LDL Cholesterol, Total cholesterol	EA	0.000536336,1.13e-09,0.000762121,2.89e-09	CALCULATED LDL,RE-CALIBRATED LDL CHOL. IN MG/DL,LN1 CALCULATED LDL,LN1 RE-CALIBRATED LDL CHOL. IN MG/DL	4405,9171,4405,9171	CHS,ARIC,CHS,ARIC	2	18193044
HMGCR	RS12654264	A	0.6	SerumCholesterol	LDL Cholesterol, Total cholesterol	EA	0.000473765,0.000223712,6.06e-08,6.75e-08,0.000463909	LN1 CHOLESTEROL (ADJUSTED),High cholesterol requiring pills ever ,TOTAL CHOLESTEROL IN MMOL/L,LN1 TOTAL CHOLESTEROL IN MMOL/L,CHOLESTEROL (ADJUSTED)	4467,12435,9321,9321,4467	CHS,WHI,ARIC,ARIC,CHS	3	18193044
NCAN,CILP2	RS16996148	G	0.9	LDL Cholesterol	LDL Cholesterol, Triglycerides	EA	0.00194223,2.88e-05,0.00196565,4.3823e-05,0.00263458,0.00264647	LN1 Serum LDL cholesterol (mg/dL),RE-CALIBRATED LDL CHOL. IN MG/DL,LN1 Serum LDL cholesterol: SI,LN1 RE-CALIBRATED LDL CHOL. IN MG/DL,Serum LDL cholesterol (mg/dL),Serum LDL cholesterol: SI	1055,9050,1055,9050,1055,1055	EAGLEIII,ARIC,EAGLEIII,ARIC,EAGLEIII,EAGLEIII	2	18193043, 18193044
BCL7B,TBL2,MLXIPL	RS17145738	C	0.9	SerumTriglycerides	Triglycerides, Bipolar disorder	EA	6.06e-10,3.52e-08,4.4e-12,0.000115962,1.2e-06,1.94e-05	TOTAL TRIGLYCERIDES IN MMOL/L,LN1 Core Triglyceride (Mg/dl),LN1 TOTAL TRIGLYCERIDES IN MMOL/L,TRIGLYCERIDE (MG/DL),Core Triglyceride (Mg/dl) ,LN1 TRIGLYCERIDE (MG/DL)	9328,924,9328,4476,924,4476	ARIC,WHI,ARIC,CHS,WHI,CHS	3	18193043, 18193044
FADS1, FADS2, FADS3	RS174547	C	0.3	SerumTriglycerides	HDL Cholesterol, Triglycerides, Total cholesterol, LDL cholesterol	EA	0.000884007,5.59e-05,0.00149087,1.13e-05	LN1 Serum triglycerides (mg/dL),TOTAL TRIGLYCERIDES IN MMOL/L,LN1 Serum triglycerides: SI (mmol/L),LN1 TOTAL TRIGLYCERIDES IN MMOL/L	2441,9219,2441,9219	EAGLEIII,ARIC,EAGLEIII,ARIC	2	20037589, 19060906
FADS1, FADS2, FADS3	RS174547	C	0.09	SerumTriglycerides	HDL Cholesterol, Triglycerides, Total cholesterol, LDL cholesterol	AA	0.0030767,0.00298474,0.00858943,0.00952316	LN1 Serum triglycerides (mg/dL),LN1 Serum triglycerides: SI (mmol/L),TRIGLYCERIDE (MG/DL),LN1 TOTAL TRIGLYCERIDES IN MMOL/L	2025,2025,803,2968	EAGLEIII,EAGLEIII,CHS,ARIC	3	20037589, 19060906
MC4R	RS17782313	C	0.2	Body Mass Index	Body Mass Index	EA	0.00566018,0.0012195,0.000984169,0.00887443	LN1 WHAT WAS YOUR USUAL WEIGHT AT AGE 50,WEIGHT AT THE AGE OF 25,LN1 WEIGHT AT THE AGE OF 25,WHAT WAS YOUR USUAL WEIGHT AT AGE 50	4322,9310,9310,4322	CHS,ARIC,ARIC,CHS	2	19151714, 18454148, 19079261
LIPG	RS2156552	A	0.2	HDL Cholesterol	HDL Cholesterol	EA	1.08e-06,0.000669203,0.00167073,4.84e-07,3.04e-07,8.8e-06,3.14e-05,1.28e-05,1.57e-05,5.41e-05,0.000141326,1.42e-06	Core High-Density Lipoprotein-3 (Mg/dl) ,RE-CALIBRATED HDL(3) CHOL. IN MG/DL,LN1 RE-CALIBRATED HDL(3) CHOL. IN MG/DL,LN1 Core HDL Cholesterol (Mg/dl),Core HDL Cholesterol (Mg/dl) ,RE-CALIBRATED HDL CHOL. IN MG/DL,Core High-Density Lipoprotein-2 (Mg/dl) ,RE-CALIBRATED HDL(2) CHOL. IN MG/DL,LN1 RE-CALIBRATED HDL CHOL. IN MG/DL,LN1 Core High-Density Lipoprotein-2 (Mg/dl),LN1 RE-CALIBRATED HDL(2) CHO…	890,9321,9321,919,919,9322,890,9321,9322,890,9321,890	WHI,ARIC,ARIC,WHI,WHI,ARIC,WHI,ARIC,ARIC,WHI,ARIC,WHI	2	18193044, 18193043
LPL	RS2197089	C	0.6	SerumTriglycerides	HDL Cholesterol, Triglyceride levels	EA	0.00390776,1.34e-06,1.34e-06,1.28e-06,6.99e-09,0.00707458	Core Triglyceride (Mg/dl) ,TRIGLYCERIDE (MG/DL),LN1 TRIGLYCERIDE (MG/DL),TOTAL TRIGLYCERIDES IN MMOL/L,LN1 TOTAL TRIGLYCERIDES IN MMOL/L,LN1 Core Triglyceride (Mg/dl)	924,4469,4469,9322,9322,924	WHI,CHS,CHS,ARIC,ARIC,WHI	3	18193043
LPL	RS2197089	C	0.5	HDL	HDL Cholesterol, Triglyceride levels	MA	0.00242445,0.00160179,0.00345147,0.00603543,0.00160959,0.00684233	LN1 Serum HDL cholesterol: SI,Serum HDL cholesterol (mg/dL),LN1 Serum HDL cholesterol (mg/dL),LN1 Core High-Density Lipoprotein-3 (Mg/dl),Serum HDL cholesterol: SI,LN1 Core HDL Cholesterol (Mg/dl)	2008,2008,2008,507,2008,516	EAGLEIII,EAGLEIII,EAGLEIII,WHI,EAGLEIII,WHI	2	18193043
LPL	RS2197089	C	0.6	HDL	HDL Cholesterol, Triglyceride levels	EA	0.000143752,0.000523252,0.000141192,0.0017027,0.00175916,0.000314049,0.000935802,0.000762337	RE-CALIBRATED HDL CHOL. IN MG/DL,RE-CALIBRATED HDL(2) CHOL. IN MG/DL,LN1 RE-CALIBRATED HDL CHOL. IN MG/DL,LN1 RE-CALIBRATED HDL(2) CHOL. IN MG/DL,RE-CALIBRATED HDL(3) CHOL. IN MG/DL,HDL (MG/DL),LN1 RE-CALIBRATED HDL(3) CHOL. IN MG/DL,LN1 HDL (MG/DL)	9322,9321,9322,9321,9321,4463,9321,4463	ARIC,ARIC,ARIC,ARIC,ARIC,CHS,ARIC,CHS	2	18193043
ABCG2	RS2231142	A	0.9	SerumUricAcid	Gout, Serum urate, Serum uric acid	EA	1.85e-05,1.67e-17,1.17e-14,3.73e-06,3.72e-06,1.49e-05	LN1 Serum uric acid: SI (umol/L),URIC ACID (MG-DL),LN1 URIC ACID (MG-DL),Serum uric acid,Serum uric acid: SI (umol/L),LN1 Serum uric acid	2579,10898,10898,2579,2579,2579	EAGLEIII,ARIC,ARIC,EAGLEIII,EAGLEIII,EAGLEIII	2	18834626, 19503597
LCAT	RS2271293	A	0.08	HDL Cholesterol	HDL Cholesterol	AA	0.00501869,0.00879239,0.00864914,0.00680706,0.00678041	LN1 Core High-Density Lipoprotein-3 (Mg/dl),RE-CALIBRATED HDL CHOL. IN MG/DL,Core High-Density Lipoprotein-3 (Mg/dl) ,LN1 RE-CALIBRATED HDL CHOL. IN MG/DL,HIGH BLOOD CHOL EVER DIAGNOSED?	998,3023,998,3023,3174	WHI,ARIC,WHI,ARIC,ARIC	2	19060906, 19060911
LCAT	RS2271293	A	0.1	HDL Cholesterol	HDL Cholesterol	EA	0.000285748,0.000818182,0.000695565,1.63e-05,0.0039036,0.00064382,4.15e-05,0.00163466,1.21e-05	LN1 RE-CALIBRATED HDL(3) CHOL. IN MG/DL,LN1 Core High-Density Lipoprotein-3 (Mg/dl),Core High-Density Lipoprotein-3 (Mg/dl) ,RE-CALIBRATED HDL CHOL. IN MG/DL,RE-CALIBRATED HDL(2) CHOL. IN MG/DL,LN1 Core HDL Cholesterol (Mg/dl),LN1 RE-CALIBRATED HDL CHOL. IN MG/DL,Core HDL Cholesterol (Mg/dl) ,RE-CALIBRATED HDL(3) CHOL. IN MG/DL	9314,891,891,9315,9314,920,9315,920,9314	ARIC,WHI,WHI,ARIC,ARIC,WHI,ARIC,WHI,ARIC	2	19060906, 19060911
APOA1,APOC3,APOA4,APOA5,ZNF259,B	RS28927680	G	0.9	SerumTriglycerides	HDL Cholesterol, Triglycerides, Triglyceride/HDL ratio	EA	2.39e-20,1.8e-23,3.11e-06,6.1e-06,3.1e-06,9.24e-09,3.05e-06,1.47e-09	TOTAL TRIGLYCERIDES IN MMOL/L,LN1 TOTAL TRIGLYCERIDES IN MMOL/L,Serum triglycerides (mg/dL),LN1 Serum triglycerides (mg/dL),Serum triglycerides: SI (mmol/L),TRIGLYCERIDE (MG/DL),LN1 Serum triglycerides: SI (mmol/L),LN1 TRIGLYCERIDE (MG/DL)	10884,10884,2596,2596,2596,4470,2596,4470	ARIC,ARIC,EAGLEIII,EAGLEIII,EAGLEIII,CHS,EAGLEIII,CHS	3	17463246, 18193044
APOA1,APOC3,APOA4,APOA5,ZNF259,B	RS28927680	G	0.9	HDL Cholesterol	HDL Cholesterol, Triglycerides, Triglyceride/HDL ratio	EA	1.24e-07,0.00776954,0.00475645,5.69e-09,3.26e-10,7.7e-07	LN1 RE-CALIBRATED HDL CHOL. IN MG/DL,HDL (MG/DL),LN1 HDL (MG/DL),RE-CALIBRATED HDL(3) CHOL. IN MG/DL,LN1 RE-CALIBRATED HDL(3) CHOL. IN MG/DL,RE-CALIBRATED HDL CHOL. IN MG/DL	10884,4464,4464,10883,10883,10884	ARIC,CHS,CHS,ARIC,ARIC,ARIC	2	17463246, 18193044
APOA1,APOC3,APOA4,APOA5,ZNF259,B	RS28927680	C	0.1	SerumTriglycerides	HDL Cholesterol, Triglycerides, Triglyceride/HDL ratio	H	7.39e-05,0.00423919,0.000153666,0.00389924,0.00425777	LN1 Serum triglycerides (mg/dL),Serum triglycerides: SI (mmol/L),LN1 Serum triglycerides: SI (mmol/L),LN1 Core Triglyceride (Mg/dl),Serum triglycerides (mg/dL)	2046,2046,2046,517,2046	EAGLEIII,EAGLEIII,EAGLEIII,WHI,EAGLEIII	2	17463246, 18193044
APOA1/C3/A4/A5	RS3135506	C	0.07	HDL Cholesterol	HDL Cholesterol, Triglyceride levels	EA	2.56e-10,9.01e-12,0.00702703,1.63e-07,0.00226416,4.22e-08	RE-CALIBRATED HDL(3) CHOL. IN MG/DL,LN1 RE-CALIBRATED HDL(3) CHOL. IN MG/DL,HDL (MG/DL),RE-CALIBRATED HDL CHOL. IN MG/DL,LN1 HDL (MG/DL),LN1 RE-CALIBRATED HDL CHOL. IN MG/DL	10936,10936,4466,10937,4466,10937	ARIC,ARIC,CHS,ARIC,CHS,ARIC	2	18596051, 18660489, 19018513, 19057464, 19629056, 19910639, 20395964, 20406163, 20429872
APOA1/C3/A4/A5	RS3135506	C	0.07	SerumTriglycerides	HDL Cholesterol, Triglyceride levels	EA	3.46e-05,1.68e-09,2.336e-06,1.17e-05,1.67e-21,5.48e-26,2.34e-06,6.66e-09	LN1 Serum triglycerides (mg/dL),LN1 TRIGLYCERIDE (MG/DL),Serum triglycerides: SI (mmol/L),LN1 Serum triglycerides: SI (mmol/L),TOTAL TRIGLYCERIDES IN MMOL/L,LN1 TOTAL TRIGLYCERIDES IN MMOL/L,Serum triglycerides (mg/dL),TRIGLYCERIDE (MG/DL)	2552,4472,2552,2552,10937,10937,2552,4472	EAGLEIII,CHS,EAGLEIII,EAGLEIII,ARIC,ARIC,EAGLEIII,CHS	3	18596051, 18660489, 19018513, 19057464, 19629056, 19910639, 20395964, 20406163, 20429872
APOA1/C3/A4/A5	RS3135506	C	0.07	SerumTriglycerides	HDL Cholesterol, Triglyceride levels	AA	2.21e-07,0.000396224,0.000394553,0.00036782,0.000208637,6.77e-06	LN1 TOTAL TRIGLYCERIDES IN MMOL/L,Serum triglycerides (mg/dL),Serum triglycerides: SI (mmol/L),LN1 Serum triglycerides (mg/dL),LN1 Serum triglycerides: SI (mmol/L),TOTAL TRIGLYCERIDES IN MMOL/L	3814,2021,2021,2021,2021,3814	ARIC,EAGLEIII,EAGLEIII,EAGLEIII,EAGLEIII,ARIC	2	18596051, 18660489, 19018513, 19057464, 19629056, 19910639, 20395964, 20406163, 20429872
LPL	RS328	C	0.9	HDL Cholesterol	HDL Cholesterol, Triglycerides	EA	2.71e-05,1.84e-05,0.000346222,1.66e-13,0.000217098,3.66e-12,0.000344989,3.01e-12,0.000187986,0.0045349,0.00330835,4.7558e-05,2.47e-07,0.00149122,7.88e-13	LN1 HDL (MG/DL),LN1 RE-CALIBRATED HDL(2) CHOL. IN MG/DL,Serum HDL cholesterol: SI,LN1 RE-CALIBRATED HDL CHOL. IN MG/DL,LN1 Serum HDL cholesterol: SI,RE-CALIBRATED HDL(3) CHOL. IN MG/DL,Serum HDL cholesterol (mg/dL),LN1 RE-CALIBRATED HDL(3) CHOL. IN MG/DL,LN1 Serum HDL cholesterol (mg/dL),LN1 Core HDL Cholesterol (Mg/dl),Core HDL Cholesterol (Mg/dl) ,HDL (MG/DL),RE-CALIBRATED HDL(2) CHOL. IN MG/DL…	4463,11052,2539,11053,2539,11052,2539,11052,2539,920,920,4463,11052,11064,11053	CHS,ARIC,EAGLEIII,ARIC,EAGLEIII,ARIC,EAGLEIII,ARIC,EAGLEIII,WHI,WHI,CHS,ARIC,ARIC,ARIC	4	18193044, 18193046, 17463246
LPL	RS328	C	0.9	SerumTriglycerides	HDL Cholesterol, Triglycerides	EA	1.14e-05,1.48e-18,1.34e-08,0.00010081,3.23e-10,1.17e-05,0.0093997,0.000100372,5.59e-16	LN1 Serum triglycerides: SI (mmol/L),LN1 TOTAL TRIGLYCERIDES IN MMOL/L,TRIGLYCERIDE (MG/DL),Serum triglycerides (mg/dL),LN1 TRIGLYCERIDE (MG/DL),LN1 Serum triglycerides (mg/dL),LN1 Core Triglyceride (Mg/dl),Serum triglycerides: SI (mmol/L),TOTAL TRIGLYCERIDES IN MMOL/L	2555,11053,4469,2555,4469,2555,924,2555,11053	EAGLEIII,ARIC,CHS,EAGLEIII,CHS,EAGLEIII,WHI,EAGLEIII,ARIC	4	18193044, 18193046, 17463246
LPL	RS328	C	0.9	SerumTriglycerides	HDL Cholesterol, Triglycerides	AA	0.000269766,6.72e-06,0.00540504,0.00403801	TOTAL TRIGLYCERIDES IN MMOL/L,LN1 TOTAL TRIGLYCERIDES IN MMOL/L,LN1 Core Triglyceride (Mg/dl),Core Triglyceride (Mg/dl)	3736,3736,1009,1009	ARIC,ARIC,WHI,WHI	2	18193044, 18193046, 17463246
FTO	RS3751812	T	0.4	Body Mass Index	Body Mass Index	EA	1.08e-07,0.00044618,1.27e-06,0.000435792	LN1 BMI,Body mass index,BMI ,LN1 Body mass index	13231,2451,13231,2451	WHI,EAGLEIII,WHI,EAGLEIII	2	17658951
CETP	RS3764261	T	0.3	HDL Cholesterol	HDL Cholesterol, LDL cholesterol, Waist circumference	AA	5.47e-19,0.00275511,2.13e-05,1.1e-14,2.45e-05,0.00137998,5.2e-17,0.00909043,1.66e-10,0.00335866,2.36e-08,2.02e-05,3.71e-17,0.00137175,1.97e-05	RE-CALIBRATED HDL CHOL. IN MG/DL,LN1 Core High-Density Lipoprotein-2 (Mg/dl),LN1 Serum HDL cholesterol: SI,LN1 RE-CALIBRATED HDL(3) CHOL. IN MG/DL,LN1 Serum HDL cholesterol (mg/dL),Core HDL Cholesterol (Mg/dl) ,LN1 RE-CALIBRATED HDL CHOL. IN MG/DL,Core High-Density Lipoprotein-3 (Mg/dl) ,RE-CALIBRATED HDL(2) CHOL. IN MG/DL,Core High-Density Lipoprotein-2 (Mg/dl) ,LN1 RE-CALIBRATED HDL(2) CHOL. IN…	3752,998,2019,3751,2019,1007,3752,998,3751,998,3751,2019,3751,1007,2019	ARIC,WHI,EAGLEIII,ARIC,EAGLEIII,WHI,ARIC,WHI,ARIC,WHI,ARIC,EAGLEIII,ARIC,WHI,EAGLEIII	3	18193043, 18454146, 19060910, 19359809
CETP	RS3764261	T	0.3	HDL Cholesterol	HDL Cholesterol, LDL cholesterol, Waist circumference	EA	4.59e-07,1.10703e-43,9.1e-07,0,1.35e-06,0,2.09e-30,6.6e-06,4.08e-06,0,0,1.58e-27,0,0,0,1.06e-05	LN1 Core HDL Cholesterol (Mg/dl),LN1 RE-CALIBRATED HDL(3) CHOL. IN MG/DL,Core HDL Cholesterol (Mg/dl) ,Serum HDL cholesterol: SI,LN1 Core High-Density Lipoprotein-2 (Mg/dl),LN1 Serum HDL cholesterol: SI,RE-CALIBRATED HDL(2) CHOL. IN MG/DL,LN1 Core High-Density Lipoprotein-3 (Mg/dl),Core High-Density Lipoprotein-3 (Mg/dl) ,RE-CALIBRATED HDL CHOL. IN MG/DL,Serum HDL cholesterol (mg/dL),LN1 RE-CALIB…	920,10786,920,2429,891,2429,10786,891,891,10787,2429,10786,10787,2429,10786,891	WHI,ARIC,WHI,EAGLEIII,WHI,EAGLEIII,ARIC,WHI,WHI,ARIC,EAGLEIII,ARIC,ARIC,EAGLEIII,ARIC,WHI	3	18193043, 18454146, 19060910, 19359809
CETP	RS3764261	T	0.3	HDL Cholesterol	HDL Cholesterol, LDL cholesterol, Waist circumference	H	1.11e-08,1.7e-09,0.00754095,1.22e-08,3.3e-09	Serum HDL cholesterol (mg/dL),LN1 Serum HDL cholesterol (mg/dL),Core High-Density Lipoprotein-2 (Mg/dl) ,Serum HDL cholesterol: SI,LN1 Serum HDL cholesterol: SI	1822,1822,507,1822,1822	EAGLEIII,EAGLEIII,WHI,EAGLEIII,EAGLEIII	2	18193043, 18454146, 19060910, 19359809
IGF2BP2	RS4402960	G	0.7	Diabetes	Type 2 Diabetes	EA	0.00960847,0.000130194,0.00836509,0.00737647,0.0021811	ADA DIABETIC STATUS,ADA DIABETIC STATUS,Diabetes ever ,INSULINS,TAKE INSULIN	4468,4468,13313,4480,4467	CHS,CHS,WHI,CHS,CHS	2	17463249, 17463248, 17463246, 18372903, 19401414
APOE, APOC1, APOC4, APOC2	RS4420638	A	0.8	LDL Cholesterol	LDL Cholesterol, lipids, Alzheimer's disease, Coronary Artery Disease, C-reactive protein, Sporadic late onset Alzheimer's disease, ApoB, Triglycerides, Total cholesterol	EA	1.27e-15,2.04e-16,7.89e-12,1.24e-11	RE-CALIBRATED LDL CHOL. IN MG/DL,LN1 RE-CALIBRATED LDL CHOL. IN MG/DL,CALCULATED LDL,LN1 CALCULATED LDL	9173,9173,4412,4412	ARIC,ARIC,CHS,CHS	2	18193044, 17474819, 17463246, 18262040, 18193043, 18802019, 18179892, 17975299, 19060906, 17998437, 19197348, 17554300, 19567438
LIPC	RS4775041	C	0.3	HDL Cholesterol	Triglycerides, Serum metabolites, HDL cholesterol	EA	1.91e-08,2.98e-05,3.27e-10,8.39e-06,9.63e-07,0.00199857,2.6e-07,0.00677171	RE-CALIBRATED HDL(2) CHOL. IN MG/DL,HDL (MG/DL),LN1 RE-CALIBRATED HDL(2) CHOL. IN MG/DL,LN1 HDL (MG/DL),RE-CALIBRATED HDL CHOL. IN MG/DL,RE-CALIBRATED HDL(3) CHOL. IN MG/DL,LN1 RE-CALIBRATED HDL CHOL. IN MG/DL,LN1 RE-CALIBRATED HDL(3) CHOL. IN MG/DL	9280,4462,9280,4462,9281,9280,9281,9280	ARIC,CHS,ARIC,CHS,ARIC,ARIC,ARIC,ARIC	2	18193043, 17463246, 19043545
APOB	RS562338	T	0.2	SerumCholesterol	LDL Cholesterol, Total cholesterol, Type 2 Diabetes	EA	0.00454808,3.17e-16,0.00751393,6.41e-05,4.36e-17,0.00453743,1.78e-07,0.00819682,5.88e-07	Serum cholesterol: SI (mmol/L),TOTAL CHOLESTEROL IN MMOL/L,LN1 Serum cholesterol: SI (mmol/L),High cholesterol requiring pills ever ,LN1 TOTAL CHOLESTEROL IN MMOL/L,Serum cholesterol (mg/dL),CHOLESTEROL (ADJUSTED),LN1 Serum cholesterol (mg/dL),LN1 CHOLESTEROL (ADJUSTED)	2577,9319,2577,12429,9319,2577,4468,2577,4468	EAGLEIII,ARIC,EAGLEIII,WHI,ARIC,EAGLEIII,CHS,EAGLEIII,CHS	4	17463246, 18193043, 18262040, 18179892
APOB	RS562338	T	0.2	LDL Cholesterol	LDL Cholesterol, Total cholesterol, Type 2 Diabetes	EA	2.15e-17,3.78e-08,8.22e-08,7.36e-17	LN1 RE-CALIBRATED LDL CHOL. IN MG/DL,CALCULATED LDL,LN1 CALCULATED LDL,RE-CALIBRATED LDL CHOL. IN MG/DL	9169,4406,4406,9169	ARIC,CHS,CHS,ARIC	2	17463246, 18193043, 18262040, 18179892
CELSR2,PSRC1	RS599839	A	0.8	LDL Cholesterol	Coronary Artery Disease, LDL cholesterol, Total cholesterol	EA	9.78e-05,0.000393681,5.25e-22,1.98e-23,1.06e-14,8.3e-15	LN1 Core LDL Cholesterol (Mg/dl),Core LDL Cholesterol (Mg/dl) ,RE-CALIBRATED LDL CHOL. IN MG/DL,LN1 RE-CALIBRATED LDL CHOL. IN MG/DL,CALCULATED LDL,LN1 CALCULATED LDL	900,900,9174,9174,4410,4410	WHI,WHI,ARIC,ARIC,CHS,CHS	3	18262040, 18193043, 18179892, 17634449, 18193044
CELSR2,PSRC1	RS599839	A	0.8	SerumCholesterol	Coronary Artery Disease, LDL cholesterol, Total cholesterol	EA	7.76e-12,0.000125509,1.39e-11,8.01e-10,5.43e-18,5.9e-19,0.000281866	CHOLESTEROL (ADJUSTED),LN1 Core Total Cholesterol (Mg/dl),LN1 CHOLESTEROL (ADJUSTED),High cholesterol requiring pills ever ,TOTAL CHOLESTEROL IN MMOL/L,LN1 TOTAL CHOLESTEROL IN MMOL/L,Core Total Cholesterol (Mg/dl)	4472,922,4472,12418,9323,9323,922	CHS,WHI,CHS,WHI,ARIC,ARIC,WHI	3	18262040, 18193043, 18179892, 17634449, 18193044
CELSR2,PSRC1,SORT1	RS646776	G	imputed	LDL Cholesterol	LDL Cholesterol, Myocardial infarction (early onset)	EA	7.23e-05,0.000439726,6.75e-23,1.45e-24	LN1 Core LDL Cholesterol (Mg/dl),Core LDL Cholesterol (Mg/dl) ,RE-CALIBRATED LDL CHOL. IN MG/DL,LN1 RE-CALIBRATED LDL CHOL. IN MG/DL	898,898,9176,9176	WHI,WHI,ARIC,ARIC	2	19060911, 19198609, 18193044, 18262040, 19060910
CELSR2,PSRC1,SORT1	RS646776	G	imputed	SerumCholesterol	LDL Cholesterol, Myocardial infarction (early onset)	AA	3.53e-05,3.43e-05,0.00153443	TOTAL CHOLESTEROL IN MMOL/L,LN1 TOTAL CHOLESTEROL IN MMOL/L,High cholesterol requiring pills ever	3807,3807,4041	ARIC,ARIC,WHI	2	19060911, 19198609, 18193044, 18262040, 19060910
CELSR2,PSRC1,SORT1	RS646776	G	imputed	SerumCholesterol	LDL Cholesterol, Myocardial infarction (early onset)	EA	5.56e-19,0.00019066,7.7e-05,3.31e-10,5.42e-18	LN1 TOTAL CHOLESTEROL IN MMOL/L,Core Total Cholesterol (Mg/dl) ,LN1 Core Total Cholesterol (Mg/dl),High cholesterol requiring pills ever ,TOTAL CHOLESTEROL IN MMOL/L	9326,920,920,12396,9326	ARIC,WHI,WHI,WHI,ARIC	2	19060911, 19198609, 18193044, 18262040, 19060910
LDLR	RS6511720	G	0.9	LDL Cholesterol	LDL Cholesterol	EA	2.98e-14,5.55e-24,0.000129493,9.58e-05,2.44e-14,4.4e-23	LN1 CALCULATED LDL,LN1 RE-CALIBRATED LDL CHOL. IN MG/DL,LN1 Core LDL Cholesterol (Mg/dl),Core LDL Cholesterol (Mg/dl) ,CALCULATED LDL,RE-CALIBRATED LDL CHOL. IN MG/DL	4410,10712,902,902,4410,10712	CHS,ARIC,WHI,WHI,CHS,ARIC	3	19060906, 18193043, 18193044
LDLR	RS6511720	G	0.9	LDL Cholesterol	LDL Cholesterol	AA	8.68e-11,0.00417344,4.56e-10,0.00411397	RE-CALIBRATED LDL CHOL. IN MG/DL,Core LDL Cholesterol (Mg/dl) ,LN1 RE-CALIBRATED LDL CHOL. IN MG/DL,LN1 Core LDL Cholesterol (Mg/dl)	3753,1004,3753,1004	ARIC,WHI,ARIC,WHI	2	19060906, 18193043, 18193044
LPL	RS6586891	A	0.6	HDL Cholesterol	HDL Cholesterol, Type 2 diabetes	EA	0.000883014,8.91e-05,5.11e-05,0.00400982,0.00762037,0.00515363,0.000154566,0.00699925,0.00531922,0.000540138,9.46e-05	LN1 HDL (MG/DL),RE-CALIBRATED HDL(3) CHOL. IN MG/DL,LN1 RE-CALIBRATED HDL CHOL. IN MG/DL,LN1 Core HDL Cholesterol (Mg/dl),Core HDL Cholesterol (Mg/dl) ,LN1 Core High-Density Lipoprotein-2 (Mg/dl),LN1 RE-CALIBRATED HDL(3) CHOL. IN MG/DL,RE-CALIBRATED HDL(2) CHOL. IN MG/DL,LN1 RE-CALIBRATED HDL(2) CHOL. IN MG/DL,HDL (MG/DL),RE-CALIBRATED HDL CHOL. IN MG/DL	4463,9325,9326,918,918,889,9325,9325,9325,4463,9326	CHS,ARIC,ARIC,WHI,WHI,WHI,ARIC,ARIC,ARIC,CHS,ARIC	3	17463246, 18193043
APOB	RS693	A	0.5	SerumCholesterol	LDL Cholesterol, Triglycerides, Total cholesterol, ApoB	EA	2.11e-13,1.43e-05,4.2e-13	LN1 TOTAL CHOLESTEROL IN MMOL/L,High cholesterol requiring pills ever ,TOTAL CHOLESTEROL IN MMOL/L	9306,12411,9306	ARIC,WHI,ARIC	2	18193044, 18193043, 19060910, 17463246, 19060911, 18262040
TCF7L2	RS7901695	C	0.3	Diabetes	Type 2 Diabetes	EA	1.89e-07,2.51e-08,1.99e-06,1.34e-09,1.03e-08,3.78e-10	Diabetes now ,DIABETES EVER DIAGNOSED?,Special diet for diabetes ,DIABETES W/ FASTING GLUCOSE CUTPT.<126,DIABETES,Diabetes ever	13237,9343,13244,9328,9333,13247	WHI,ARIC,WHI,ARIC,ARIC,WHI	2	17554300, 17463249, 17463246, 17668382
FTO	RS8050136	A	0.4	Body Mass Index	Obesity, Type 2 diabetes	EA	7.09e-08,4.6e-07,5.48e-10,2.92e-13,3.15e-06,5.21e-13,9.46e-07,1.66e-10	LN1 BMI,WEIGHT AT THE AGE OF 25,LN1 WEIGHT TO THE NEAREST LB,BODY MASS INDEX IN KG/(M*M),LN1 WEIGHT AT THE AGE OF 25,LN1 BODY MASS INDEX IN KG/(M*M),BMI ,WEIGHT TO THE NEAREST LB	13233,9314,9336,9336,9314,9336,13233,9336	WHI,ARIC,ARIC,ARIC,ARIC,ARIC,WHI,ARIC	2	17554300, 19079260, 17463249, 17463248, 18372903, 18159244, 19056611, 17658951
FTO	RS8050136	A	0.4	Diabetes	Obesity, Type 2 diabetes	EA	0.00213385,0.00562294,0.00762489,0.00161756	DIABETES,Diabetes ever ,DIABETES EVER DIAGNOSED?,DIABETES W/ FASTING GLUCOSE CUTPT.<126	9332,13323,9342,9327	ARIC,WHI,ARIC,ARIC	2	17554300, 19079260, 17463249, 17463248, 18372903, 18159244, 19056611, 17658951
APOA1, APOC3, APOA4, APOA5	RS964184	G	0.3	SerumTriglycerides	HDL Cholesterol, lipids, Triglycerides, Triglyceride levels	H	0,0,0,0,3.47e-05,2.51e-05	Serum triglycerides (mg/dL),LN1 Serum triglycerides (mg/dL),Serum triglycerides: SI (mmol/L),LN1 Serum triglycerides: SI (mmol/L),LN1 Core Triglyceride (Mg/dl),Core Triglyceride (Mg/dl)	2040,2040,2040,2040,517,517	EAGLEIII,EAGLEIII,EAGLEIII,EAGLEIII,WHI,WHI	2	19060906, 18193043
APOA1, APOC3, APOA4, APOA5	RS964184	G	0.1	SerumTriglycerides	HDL Cholesterol, lipids, Triglycerides, Triglyceride levels	EA	1.37e-08,3.92e-08,0.00187148,0.00656178,6e-09,3.94e-08	LN1 Serum triglycerides (mg/dL),Serum triglycerides: SI (mmol/L),LN1 Core Triglyceride (Mg/dl),Core Triglyceride (Mg/dl) ,LN1 Serum triglycerides: SI (mmol/L),Serum triglycerides (mg/dL)	2594,2594,924,924,2594,2594	EAGLEIII,EAGLEIII,WHI,WHI,EAGLEIII,EAGLEIII	2	19060906, 18193043
FTO	RS9939609	A	0.4	Body Mass Index	Body Mass Index, Type 2 diabetes	EA	1.43e-10,0.000376099,5.85e-07,4.65e-10,0.00058255,2.21e-13,3.62e-06,0.000490142,3.57e-13	WEIGHT TO THE NEAREST LB,OBESITY > 120% IDEAL,WEIGHT AT THE AGE OF 25,LN1 WEIGHT TO THE NEAREST LB,BODY MASS INDEX (KG/M2),BODY MASS INDEX IN KG/(M*M),LN1 WEIGHT AT THE AGE OF 25,LN1 BODY MASS INDEX (KG/M2),LN1 BODY MASS INDEX IN KG/(M*M)	9326,4480,9304,9326,4467,9326,9304,4467,9326	ARIC,CHS,ARIC,ARIC,CHS,ARIC,ARIC,CHS,ARIC	2	19396169, 17554300, 17434869, 17463249, 18159244, 19079261, 17658951
CETP	RS9989419	A	0.4	HDL Cholesterol	HDL Cholesterol, ApoAI, Type 2 Diabetes	EA	8.24e-13,4.7e-10,1.8e-09,4.82e-10,1.97e-18,9.24e-21,1.97e-17,1.28e-20,0.00260975,0.00462459	RE-CALIBRATED HDL(2) CHOL. IN MG/DL,HDL (MG/DL),LN1 RE-CALIBRATED HDL(2) CHOL. IN MG/DL,LN1 HDL (MG/DL),RE-CALIBRATED HDL(3) CHOL. IN MG/DL,RE-CALIBRATED HDL CHOL. IN MG/DL,LN1 RE-CALIBRATED HDL(3) CHOL. IN MG/DL,LN1 RE-CALIBRATED HDL CHOL. IN MG/DL,LN1 Core High-Density Lipoprotein-3 (Mg/dl),Core High-Density Lipoprotein-3 (Mg/dl)	10881,4458,10881,4458,10881,10882,10881,10882,888,888	ARIC,CHS,ARIC,CHS,ARIC,ARIC,ARIC,ARIC,WHI,WHI	3	18193043, 18179892, 20031538, 17463246
TCF7L2	RS7903146	C	0.7	Diabetes	Type 2 Diabetes	EA	2.59e-07,2.48e-11,0.00781049,5.69e-08,3.24e-07,2.99e-07,2.04e-08	NONE DIABETES,NONE Diabetes ever ,NONE Insulin shots now ,NONE Diabetes now ,NONE DIABETES EVER DIAGNOSED?,NONE Special diet for diabetes ,NONE DIABETES W/ FASTING GLUCOSE CUTPT.<126	10731,13323,13319,13313,10740,13320,10725	ARIC,WHI,WHI,WHI,ARIC,WHI,ARIC	2	19734900, 17668382, 17463246, 17463248, 18372903, 17293876, 17460697, 19056611, 19401414
